# Supplementary material for: Association between blood metabolites and basal cell carcinoma risk: a two-sample Mendelian randomization study
Source: Front Endocrinol (Lausanne). 2024 Jul 9;15:1413777. doi: 10.3389/fendo.2024.1413777 (PMC11263015; doi:10.3389/fendo.2024.1413777)
Supplement: Supplementary file 2 [file Table_1.xlsx]

## Sheet: Sheet1
Table names	Content
Additional file 1	Results with MR method from primary analyses
Additional file 2	Measurements of horizontal pleiotropy in primary analyses
Additional file 3	Measurements of heterogeinity in primary analyses
Additional file 4	Detailed information of all SNPs in primary analyses
Additional file 5	Results with Leave-one-out from primary analyses
Additional file 6	Results with MR method from secondary analyses
Additional file 7	Measurements of horizontal pleiotropy in secondary analyses
Additional file 8	Measurements of heterogeinity in secondary analyses
Additional file 9	Detailed information of all SNPs in secondary analyses
Additional file 10	Results with Leave-one-out from secondary analyses
Additional file 11	Results with Leave-one-out from primary and secondary analyses
Additional file 12	Direct effects of common risk factors on BCC with Multivariable MR analyses

## Sheet: Additional file 1
Results with MR method from primary analyses
	id.exposure	id.outcome	outcome	exposure	method	nsnp	b	se	pval	lo_ci	up_ci	or	or_lci95	or_uci95
	met-c-838	ebi-a-GCST90013410	Basal cell carcinoma || id:ebi-a-GCST90013410	Acetoacetate	Inverse variance weighted	2	0.149563	0.130779	0.252777	-0.106764	0.405889	1.16133	0.898738	1.50064
4	met-c-840	ebi-a-GCST90013410	Basal cell carcinoma || id:ebi-a-GCST90013410	Alanine	MR Egger	7	0.314298	0.231358	0.232384	-0.139164	0.767759	1.3693	0.870085	2.15493
1	met-c-840	ebi-a-GCST90013410	Basal cell carcinoma || id:ebi-a-GCST90013410	Alanine	Inverse variance weighted	7	-0.0284326	0.0589313	0.629472	-0.143938	0.0870728	0.971968	0.865941	1.09098
2	met-c-840	ebi-a-GCST90013410	Basal cell carcinoma || id:ebi-a-GCST90013410	Alanine	Simple mode	7	0.059332	0.118491	0.634395	-0.17291	0.291574	1.06113	0.841214	1.33853
3	met-c-840	ebi-a-GCST90013410	Basal cell carcinoma || id:ebi-a-GCST90013410	Alanine	Weighted mode	7	0.0293484	0.0953447	0.76863	-0.157527	0.216224	1.02978	0.854254	1.24138
5	met-c-840	ebi-a-GCST90013410	Basal cell carcinoma || id:ebi-a-GCST90013410	Alanine	Weighted median	7	0.016592	0.0742708	0.823225	-0.128979	0.162163	1.01673	0.878993	1.17605
10	met-c-841	ebi-a-GCST90013410	Basal cell carcinoma || id:ebi-a-GCST90013410	Albumin	Weighted median	10	-0.0737964	0.0635148	0.245285	-0.198286	0.0506927	0.928861	0.820136	1.052
6	met-c-841	ebi-a-GCST90013410	Basal cell carcinoma || id:ebi-a-GCST90013410	Albumin	Inverse variance weighted	10	-0.0622009	0.0542671	0.251713	-0.168564	0.0441627	0.939694	0.844877	1.04515
8	met-c-841	ebi-a-GCST90013410	Basal cell carcinoma || id:ebi-a-GCST90013410	Albumin	Weighted mode	10	-0.0744267	0.0765552	0.356355	-0.224475	0.0756215	0.928276	0.798936	1.07855
9	met-c-841	ebi-a-GCST90013410	Basal cell carcinoma || id:ebi-a-GCST90013410	Albumin	MR Egger	10	-0.0792214	0.112125	0.499908	-0.298987	0.140544	0.923835	0.741569	1.1509
7	met-c-841	ebi-a-GCST90013410	Basal cell carcinoma || id:ebi-a-GCST90013410	Albumin	Simple mode	10	-0.05654	0.106548	0.608502	-0.265374	0.152294	0.945029	0.766919	1.1645
14	met-c-842	ebi-a-GCST90013410	Basal cell carcinoma || id:ebi-a-GCST90013410	Apolipoprotein A-I	MR Egger	18	-0.187582	0.0764812	0.026034	-0.337485	-0.0376789	0.828961	0.713563	0.963022
12	met-c-842	ebi-a-GCST90013410	Basal cell carcinoma || id:ebi-a-GCST90013410	Apolipoprotein A-I	Simple mode	18	0.0842879	0.0653263	0.214235	-0.0437516	0.212327	1.08794	0.957192	1.23655
11	met-c-842	ebi-a-GCST90013410	Basal cell carcinoma || id:ebi-a-GCST90013410	Apolipoprotein A-I	Inverse variance weighted	18	0.0369867	0.0348901	0.289102	-0.0313978	0.105371	1.03768	0.96909	1.11112
13	met-c-842	ebi-a-GCST90013410	Basal cell carcinoma || id:ebi-a-GCST90013410	Apolipoprotein A-I	Weighted mode	18	-0.0140342	0.0439538	0.753393	-0.100184	0.0721152	0.986064	0.904671	1.07478
15	met-c-842	ebi-a-GCST90013410	Basal cell carcinoma || id:ebi-a-GCST90013410	Apolipoprotein A-I	Weighted median	18	0.00745625	0.0391727	0.84904	-0.0693222	0.0842347	1.00748	0.933026	1.08788
16	met-c-843	ebi-a-GCST90013410	Basal cell carcinoma || id:ebi-a-GCST90013410	Apolipoprotein B	Inverse variance weighted	42	0.0223171	0.0221325	0.313289	-0.0210625	0.0656968	1.02257	0.979158	1.0679
17	met-c-843	ebi-a-GCST90013410	Basal cell carcinoma || id:ebi-a-GCST90013410	Apolipoprotein B	Simple mode	42	0.0235593	0.0546251	0.668516	-0.0835059	0.130624	1.02384	0.919886	1.13954
20	met-c-843	ebi-a-GCST90013410	Basal cell carcinoma || id:ebi-a-GCST90013410	Apolipoprotein B	Weighted median	42	0.00802213	0.0326383	0.805846	-0.055949	0.0719932	1.00805	0.945587	1.07465
18	met-c-843	ebi-a-GCST90013410	Basal cell carcinoma || id:ebi-a-GCST90013410	Apolipoprotein B	Weighted mode	42	0.00802269	0.0352176	0.820931	-0.0610037	0.0770491	1.00805	0.94082	1.0801
19	met-c-843	ebi-a-GCST90013410	Basal cell carcinoma || id:ebi-a-GCST90013410	Apolipoprotein B	MR Egger	42	0.000665939	0.043944	0.987984	-0.0854643	0.0867961	1.00067	0.918086	1.09067
21	met-c-844	ebi-a-GCST90013410	Basal cell carcinoma || id:ebi-a-GCST90013410	Ratio of bisallylic groups to double bonds	Inverse variance weighted	29	0.0949363	0.0183811	2.41e-07	0.0589094	0.130963	1.09959	1.06068	1.13993
25	met-c-844	ebi-a-GCST90013410	Basal cell carcinoma || id:ebi-a-GCST90013410	Ratio of bisallylic groups to double bonds	Weighted median	29	0.0967219	0.0264613	0.000256965	0.0448577	0.148586	1.10155	1.04588	1.16019
23	met-c-844	ebi-a-GCST90013410	Basal cell carcinoma || id:ebi-a-GCST90013410	Ratio of bisallylic groups to double bonds	Weighted mode	29	0.100722	0.0266126	0.000746099	0.0485611	0.152883	1.10597	1.04976	1.16519
24	met-c-844	ebi-a-GCST90013410	Basal cell carcinoma || id:ebi-a-GCST90013410	Ratio of bisallylic groups to double bonds	MR Egger	29	0.106235	0.0396951	0.0124991	0.0284332	0.184038	1.11208	1.02884	1.20206
22	met-c-844	ebi-a-GCST90013410	Basal cell carcinoma || id:ebi-a-GCST90013410	Ratio of bisallylic groups to double bonds	Simple mode	29	0.116099	0.049835	0.0272594	0.0184226	0.213776	1.12311	1.01859	1.23835
26	met-c-845	ebi-a-GCST90013410	Basal cell carcinoma || id:ebi-a-GCST90013410	Ratio of bisallylic groups to total fatty acids	Inverse variance weighted	25	0.0927572	0.0207885	8.12e-06	0.0520118	0.133503	1.0972	1.05339	1.14282
30	met-c-845	ebi-a-GCST90013410	Basal cell carcinoma || id:ebi-a-GCST90013410	Ratio of bisallylic groups to total fatty acids	Weighted median	25	0.107672	0.0284072	0.00015046	0.0519939	0.16335	1.11368	1.05337	1.17745
28	met-c-845	ebi-a-GCST90013410	Basal cell carcinoma || id:ebi-a-GCST90013410	Ratio of bisallylic groups to total fatty acids	Weighted mode	25	0.115164	0.0325228	0.00166441	0.051419	0.178908	1.12206	1.05276	1.19591
29	met-c-845	ebi-a-GCST90013410	Basal cell carcinoma || id:ebi-a-GCST90013410	Ratio of bisallylic groups to total fatty acids	MR Egger	25	0.145386	0.0421891	0.00219856	0.0626954	0.228077	1.15649	1.0647	1.25618
27	met-c-845	ebi-a-GCST90013410	Basal cell carcinoma || id:ebi-a-GCST90013410	Ratio of bisallylic groups to total fatty acids	Simple mode	25	0.118333	0.0548072	0.0410581	0.0109108	0.225755	1.12562	1.01097	1.25327
31	met-c-846	ebi-a-GCST90013410	Basal cell carcinoma || id:ebi-a-GCST90013410	3-hydroxybutyrate	Wald ratio	1	-0.265892	0.165527	0.1082	-0.590325	0.058541	0.766522	0.554147	1.06029
32	met-c-847	ebi-a-GCST90013410	Basal cell carcinoma || id:ebi-a-GCST90013410	Average number of methylene groups per double bond	Inverse variance weighted	18	-0.119646	0.0240008	6.19e-07	-0.166687	-0.072604	0.887235	0.846464	0.929969
36	met-c-847	ebi-a-GCST90013410	Basal cell carcinoma || id:ebi-a-GCST90013410	Average number of methylene groups per double bond	Weighted median	18	-0.123378	0.032978	0.000183131	-0.188015	-0.0587409	0.88393	0.828603	0.942951
34	met-c-847	ebi-a-GCST90013410	Basal cell carcinoma || id:ebi-a-GCST90013410	Average number of methylene groups per double bond	Weighted mode	18	-0.130476	0.0339934	0.00131677	-0.197103	-0.0638489	0.877678	0.821106	0.938147
33	met-c-847	ebi-a-GCST90013410	Basal cell carcinoma || id:ebi-a-GCST90013410	Average number of methylene groups per double bond	Simple mode	18	-0.131873	0.0511542	0.0195506	-0.232136	-0.0316109	0.876452	0.792839	0.968884
35	met-c-847	ebi-a-GCST90013410	Basal cell carcinoma || id:ebi-a-GCST90013410	Average number of methylene groups per double bond	MR Egger	18	-0.131181	0.0551014	0.0300489	-0.23918	-0.0231826	0.877059	0.787273	0.977084
37	met-c-848	ebi-a-GCST90013410	Basal cell carcinoma || id:ebi-a-GCST90013410	Average number of methylene groups in a fatty acid chain	Inverse variance weighted	12	-0.162841	0.0332243	9.52e-07	-0.227961	-0.0977217	0.849726	0.796155	0.906901
41	met-c-848	ebi-a-GCST90013410	Basal cell carcinoma || id:ebi-a-GCST90013410	Average number of methylene groups in a fatty acid chain	Weighted median	12	-0.16628	0.0430065	0.000110459	-0.250573	-0.0819871	0.846809	0.778355	0.921284
39	met-c-848	ebi-a-GCST90013410	Basal cell carcinoma || id:ebi-a-GCST90013410	Average number of methylene groups in a fatty acid chain	Weighted mode	12	-0.169792	0.0464016	0.00375994	-0.260739	-0.0788449	0.84384	0.770482	0.924183
38	met-c-848	ebi-a-GCST90013410	Basal cell carcinoma || id:ebi-a-GCST90013410	Average number of methylene groups in a fatty acid chain	Simple mode	12	-0.214742	0.0737118	0.0141066	-0.359217	-0.0702664	0.80675	0.698223	0.932145
40	met-c-848	ebi-a-GCST90013410	Basal cell carcinoma || id:ebi-a-GCST90013410	Average number of methylene groups in a fatty acid chain	MR Egger	12	-0.222671	0.0981379	0.0466532	-0.415021	-0.0303204	0.800378	0.660326	0.970135
44	met-c-849	ebi-a-GCST90013410	Basal cell carcinoma || id:ebi-a-GCST90013410	Citrate	Weighted mode	10	0.0590913	0.0782123	0.469245	-0.0942048	0.212387	1.06087	0.910096	1.23663
46	met-c-849	ebi-a-GCST90013410	Basal cell carcinoma || id:ebi-a-GCST90013410	Citrate	Weighted median	10	0.0359683	0.0652266	0.581334	-0.0918757	0.163812	1.03662	0.912218	1.17799
43	met-c-849	ebi-a-GCST90013410	Basal cell carcinoma || id:ebi-a-GCST90013410	Citrate	Simple mode	10	0.0353717	0.0891771	0.70087	-0.139415	0.210159	1.036	0.869867	1.23387
45	met-c-849	ebi-a-GCST90013410	Basal cell carcinoma || id:ebi-a-GCST90013410	Citrate	MR Egger	10	0.0724099	0.210776	0.740047	-0.340711	0.485531	1.0751	0.711264	1.62504
42	met-c-849	ebi-a-GCST90013410	Basal cell carcinoma || id:ebi-a-GCST90013410	Citrate	Inverse variance weighted	10	-0.00638153	0.0490017	0.896384	-0.102425	0.0896618	0.993639	0.902646	1.0938
48	met-c-850	ebi-a-GCST90013410	Basal cell carcinoma || id:ebi-a-GCST90013410	Creatinine	Simple mode	5	-0.161258	0.147456	0.335572	-0.450271	0.127756	0.851073	0.637455	1.13628
49	met-c-850	ebi-a-GCST90013410	Basal cell carcinoma || id:ebi-a-GCST90013410	Creatinine	Weighted mode	5	-0.158943	0.150911	0.351656	-0.454729	0.136843	0.853045	0.63462	1.14665
51	met-c-850	ebi-a-GCST90013410	Basal cell carcinoma || id:ebi-a-GCST90013410	Creatinine	Weighted median	5	-0.0561078	0.100374	0.576169	-0.25284	0.140625	0.945437	0.776592	1.15099
50	met-c-850	ebi-a-GCST90013410	Basal cell carcinoma || id:ebi-a-GCST90013410	Creatinine	MR Egger	5	-0.416439	0.701378	0.594476	-1.79114	0.958261	0.659391	0.16677	2.60716
47	met-c-850	ebi-a-GCST90013410	Basal cell carcinoma || id:ebi-a-GCST90013410	Creatinine	Inverse variance weighted	5	0.00433761	0.101696	0.965978	-0.194987	0.203662	1.00435	0.822845	1.22588
52	met-c-851	ebi-a-GCST90013410	Basal cell carcinoma || id:ebi-a-GCST90013410	Average number of double bonds in a fatty acid chain	Inverse variance weighted	16	0.124678	0.027881	7.76e-06	0.0700314	0.179325	1.13278	1.07254	1.19641
56	met-c-851	ebi-a-GCST90013410	Basal cell carcinoma || id:ebi-a-GCST90013410	Average number of double bonds in a fatty acid chain	Weighted median	16	0.132205	0.0372416	0.000385342	0.0592113	0.205198	1.14134	1.061	1.22777
54	met-c-851	ebi-a-GCST90013410	Basal cell carcinoma || id:ebi-a-GCST90013410	Average number of double bonds in a fatty acid chain	Weighted mode	16	0.140364	0.0396292	0.00295776	0.0626909	0.218037	1.15069	1.0647	1.24363
55	met-c-851	ebi-a-GCST90013410	Basal cell carcinoma || id:ebi-a-GCST90013410	Average number of double bonds in a fatty acid chain	MR Egger	16	0.15122	0.0624738	0.0296776	0.0287711	0.273668	1.16325	1.02919	1.31478
53	met-c-851	ebi-a-GCST90013410	Basal cell carcinoma || id:ebi-a-GCST90013410	Average number of double bonds in a fatty acid chain	Simple mode	16	0.161845	0.0705591	0.0366639	0.0235496	0.300141	1.17568	1.02383	1.35005
61	met-c-852	ebi-a-GCST90013410	Basal cell carcinoma || id:ebi-a-GCST90013410	22:6, docosahexaenoic acid	Weighted median	5	0.133284	0.0719329	0.063898	-0.00770469	0.274272	1.14257	0.992325	1.31557
57	met-c-852	ebi-a-GCST90013410	Basal cell carcinoma || id:ebi-a-GCST90013410	22:6, docosahexaenoic acid	Inverse variance weighted	5	0.131926	0.0835526	0.114345	-0.0318368	0.295689	1.14102	0.968665	1.34405
59	met-c-852	ebi-a-GCST90013410	Basal cell carcinoma || id:ebi-a-GCST90013410	22:6, docosahexaenoic acid	Weighted mode	5	0.125361	0.0933325	0.250365	-0.0575711	0.308292	1.13356	0.944055	1.3611
58	met-c-852	ebi-a-GCST90013410	Basal cell carcinoma || id:ebi-a-GCST90013410	22:6, docosahexaenoic acid	Simple mode	5	0.122315	0.110526	0.330512	-0.0943163	0.338946	1.13011	0.909995	1.40347
60	met-c-852	ebi-a-GCST90013410	Basal cell carcinoma || id:ebi-a-GCST90013410	22:6, docosahexaenoic acid	MR Egger	5	-0.0802735	0.557648	0.894666	-1.17326	1.01272	0.922864	0.309356	2.75307
62	met-c-853	ebi-a-GCST90013410	Basal cell carcinoma || id:ebi-a-GCST90013410	Free cholesterol to esterified cholesterol ratio	Inverse variance weighted	29	0.0288019	0.0239308	0.228763	-0.0181024	0.0757062	1.02922	0.98206	1.07865
64	met-c-853	ebi-a-GCST90013410	Basal cell carcinoma || id:ebi-a-GCST90013410	Free cholesterol to esterified cholesterol ratio	Weighted mode	29	0.0117376	0.033221	0.726495	-0.0533756	0.0768508	1.01181	0.948024	1.07988
63	met-c-853	ebi-a-GCST90013410	Basal cell carcinoma || id:ebi-a-GCST90013410	Free cholesterol to esterified cholesterol ratio	Simple mode	29	0.0186553	0.0537359	0.731062	-0.086667	0.123978	1.01883	0.916982	1.13199
66	met-c-853	ebi-a-GCST90013410	Basal cell carcinoma || id:ebi-a-GCST90013410	Free cholesterol to esterified cholesterol ratio	Weighted median	29	0.00585808	0.0323339	0.85623	-0.0575163	0.0692324	1.00588	0.944107	1.07169
65	met-c-853	ebi-a-GCST90013410	Basal cell carcinoma || id:ebi-a-GCST90013410	Free cholesterol to esterified cholesterol ratio	MR Egger	29	-0.00238088	0.045961	0.959068	-0.0924644	0.0877026	0.997622	0.911682	1.09166
67	met-c-854	ebi-a-GCST90013410	Basal cell carcinoma || id:ebi-a-GCST90013410	Description of average fatty acid chain length, not actual carbon number	Wald ratio	1	0.157062	0.143319	0.273128	-0.123844	0.437967	1.17007	0.883518	1.54955
70	met-c-855	ebi-a-GCST90013410	Basal cell carcinoma || id:ebi-a-GCST90013410	Omega-3 fatty acids	Weighted mode	7	0.247735	0.0878318	0.0303316	0.075585	0.419886	1.28112	1.07851	1.52179
68	met-c-855	ebi-a-GCST90013410	Basal cell carcinoma || id:ebi-a-GCST90013410	Omega-3 fatty acids	Inverse variance weighted	7	0.110802	0.0654321	0.090381	-0.0174448	0.239049	1.11717	0.982706	1.27004
72	met-c-855	ebi-a-GCST90013410	Basal cell carcinoma || id:ebi-a-GCST90013410	Omega-3 fatty acids	Weighted median	7	0.0880025	0.0674571	0.19204	-0.0442135	0.220218	1.09199	0.95675	1.24635
69	met-c-855	ebi-a-GCST90013410	Basal cell carcinoma || id:ebi-a-GCST90013410	Omega-3 fatty acids	Simple mode	7	0.061055	0.120116	0.629384	-0.174371	0.296481	1.06296	0.839985	1.34512
71	met-c-855	ebi-a-GCST90013410	Basal cell carcinoma || id:ebi-a-GCST90013410	Omega-3 fatty acids	MR Egger	7	0.107153	0.287762	0.724882	-0.456861	0.671166	1.1131	0.633268	1.95652
73	met-c-856	ebi-a-GCST90013410	Basal cell carcinoma || id:ebi-a-GCST90013410	Omega-6 fatty acids	Inverse variance weighted	18	0.0261421	0.0312221	0.402427	-0.0350533	0.0873375	1.02649	0.965554	1.09126
77	met-c-856	ebi-a-GCST90013410	Basal cell carcinoma || id:ebi-a-GCST90013410	Omega-6 fatty acids	Weighted median	18	0.031157	0.0404505	0.441151	-0.0481259	0.11044	1.03165	0.953014	1.11677
76	met-c-856	ebi-a-GCST90013410	Basal cell carcinoma || id:ebi-a-GCST90013410	Omega-6 fatty acids	MR Egger	18	0.0515593	0.0867808	0.560731	-0.118531	0.22165	1.05291	0.888224	1.24813
75	met-c-856	ebi-a-GCST90013410	Basal cell carcinoma || id:ebi-a-GCST90013410	Omega-6 fatty acids	Weighted mode	18	0.0283218	0.0486853	0.568382	-0.0671014	0.123745	1.02873	0.9351	1.13173
74	met-c-856	ebi-a-GCST90013410	Basal cell carcinoma || id:ebi-a-GCST90013410	Omega-6 fatty acids	Simple mode	18	0.0305331	0.0607506	0.621695	-0.088538	0.149604	1.031	0.915268	1.16137
82	met-c-857	ebi-a-GCST90013410	Basal cell carcinoma || id:ebi-a-GCST90013410	Omega-7, omega-9 and saturated fatty acids	Weighted median	9	0.0434085	0.0525661	0.408923	-0.059621	0.146438	1.04436	0.942122	1.1577
80	met-c-857	ebi-a-GCST90013410	Basal cell carcinoma || id:ebi-a-GCST90013410	Omega-7, omega-9 and saturated fatty acids	Weighted mode	9	0.0442062	0.0668386	0.52695	-0.0867974	0.17521	1.0452	0.916863	1.1915
79	met-c-857	ebi-a-GCST90013410	Basal cell carcinoma || id:ebi-a-GCST90013410	Omega-7, omega-9 and saturated fatty acids	Simple mode	9	0.0467453	0.0773967	0.562595	-0.104952	0.198443	1.04786	0.900368	1.2195
81	met-c-857	ebi-a-GCST90013410	Basal cell carcinoma || id:ebi-a-GCST90013410	Omega-7, omega-9 and saturated fatty acids	MR Egger	9	0.0774782	0.154079	0.630504	-0.224517	0.379474	1.08056	0.798902	1.46152
78	met-c-857	ebi-a-GCST90013410	Basal cell carcinoma || id:ebi-a-GCST90013410	Omega-7, omega-9 and saturated fatty acids	Inverse variance weighted	9	0.019243	0.0407876	0.63708	-0.0607007	0.0991867	1.01943	0.941105	1.10427
83	met-c-858	ebi-a-GCST90013410	Basal cell carcinoma || id:ebi-a-GCST90013410	Free cholesterol	Inverse variance weighted	31	0.0206467	0.0229511	0.368336	-0.0243375	0.0656309	1.02086	0.975956	1.06783
87	met-c-858	ebi-a-GCST90013410	Basal cell carcinoma || id:ebi-a-GCST90013410	Free cholesterol	Weighted median	31	0.016946	0.0317969	0.594072	-0.045376	0.079268	1.01709	0.955638	1.08249
86	met-c-858	ebi-a-GCST90013410	Basal cell carcinoma || id:ebi-a-GCST90013410	Free cholesterol	MR Egger	31	0.0240018	0.0529961	0.653993	-0.0798706	0.127874	1.02429	0.923236	1.13641
85	met-c-858	ebi-a-GCST90013410	Basal cell carcinoma || id:ebi-a-GCST90013410	Free cholesterol	Weighted mode	31	0.0154397	0.039503	0.698671	-0.0619862	0.0928656	1.01556	0.939896	1.09731
84	met-c-858	ebi-a-GCST90013410	Basal cell carcinoma || id:ebi-a-GCST90013410	Free cholesterol	Simple mode	31	0.0176939	0.0504672	0.728338	-0.0812219	0.11661	1.01785	0.921989	1.12368
92	met-c-859	ebi-a-GCST90013410	Basal cell carcinoma || id:ebi-a-GCST90013410	Glucose	Weighted median	4	0.107233	0.0852545	0.208463	-0.0598654	0.274332	1.11319	0.941891	1.31565
91	met-c-859	ebi-a-GCST90013410	Basal cell carcinoma || id:ebi-a-GCST90013410	Glucose	MR Egger	4	-0.48506	0.309778	0.257877	-1.09223	0.122105	0.61566	0.335469	1.12987
89	met-c-859	ebi-a-GCST90013410	Basal cell carcinoma || id:ebi-a-GCST90013410	Glucose	Simple mode	4	0.17903	0.142718	0.298524	-0.100697	0.458757	1.19606	0.904207	1.58211
88	met-c-859	ebi-a-GCST90013410	Basal cell carcinoma || id:ebi-a-GCST90013410	Glucose	Inverse variance weighted	4	0.0555918	0.0736331	0.450259	-0.0887291	0.199913	1.05717	0.915093	1.2213
90	met-c-859	ebi-a-GCST90013410	Basal cell carcinoma || id:ebi-a-GCST90013410	Glucose	Weighted mode	4	-0.0802837	0.0940191	0.455918	-0.264561	0.103994	0.922855	0.767543	1.10959
93	met-c-860	ebi-a-GCST90013410	Basal cell carcinoma || id:ebi-a-GCST90013410	Glutamine	Inverse variance weighted	9	-0.0519407	0.042555	0.222255	-0.135349	0.0314672	0.949385	0.873411	1.03197
97	met-c-860	ebi-a-GCST90013410	Basal cell carcinoma || id:ebi-a-GCST90013410	Glutamine	Weighted median	9	-0.0428811	0.0528987	0.417581	-0.146563	0.0608004	0.958025	0.863672	1.06269
96	met-c-860	ebi-a-GCST90013410	Basal cell carcinoma || id:ebi-a-GCST90013410	Glutamine	MR Egger	9	-0.0516981	0.0777728	0.527506	-0.204133	0.100737	0.949616	0.815354	1.10599
95	met-c-860	ebi-a-GCST90013410	Basal cell carcinoma || id:ebi-a-GCST90013410	Glutamine	Weighted mode	9	-0.0356474	0.0548235	0.533772	-0.143102	0.0718066	0.96498	0.866666	1.07445
94	met-c-860	ebi-a-GCST90013410	Basal cell carcinoma || id:ebi-a-GCST90013410	Glutamine	Simple mode	9	-0.00564992	0.075546	0.94222	-0.15372	0.14242	0.994366	0.857512	1.15306
98	met-c-862	ebi-a-GCST90013410	Basal cell carcinoma || id:ebi-a-GCST90013410	Glycoproteins	Inverse variance weighted	72	0.0291529	0.0133997	0.0295822	0.00288951	0.0554162	1.02958	1.00289	1.05698
102	met-c-862	ebi-a-GCST90013410	Basal cell carcinoma || id:ebi-a-GCST90013410	Glycoproteins	Weighted median	72	0.0207991	0.0210192	0.322405	-0.0203985	0.0619967	1.02102	0.979808	1.06396
100	met-c-862	ebi-a-GCST90013410	Basal cell carcinoma || id:ebi-a-GCST90013410	Glycoproteins	Weighted mode	72	0.0192592	0.0210871	0.364167	-0.0220715	0.0605898	1.01945	0.97817	1.06246
101	met-c-862	ebi-a-GCST90013410	Basal cell carcinoma || id:ebi-a-GCST90013410	Glycoproteins	MR Egger	72	0.0164217	0.0238892	0.494094	-0.0304011	0.0632446	1.01656	0.970056	1.06529
99	met-c-862	ebi-a-GCST90013410	Basal cell carcinoma || id:ebi-a-GCST90013410	Glycoproteins	Simple mode	72	0.0192592	0.0405066	0.63592	-0.0601337	0.0986521	1.01945	0.941639	1.10368
107	met-c-863	ebi-a-GCST90013410	Basal cell carcinoma || id:ebi-a-GCST90013410	Glycoprotein acetyls	Weighted median	17	-0.123186	0.0521014	0.0180614	-0.225305	-0.0210676	0.884099	0.798273	0.979153
105	met-c-863	ebi-a-GCST90013410	Basal cell carcinoma || id:ebi-a-GCST90013410	Glycoprotein acetyls	Weighted mode	17	-0.136168	0.0700468	0.0697013	-0.27346	0.00112386	0.872696	0.760743	1.00112
103	met-c-863	ebi-a-GCST90013410	Basal cell carcinoma || id:ebi-a-GCST90013410	Glycoprotein acetyls	Inverse variance weighted	17	-0.0343438	0.0411469	0.403908	-0.114992	0.0463042	0.966239	0.891374	1.04739
104	met-c-863	ebi-a-GCST90013410	Basal cell carcinoma || id:ebi-a-GCST90013410	Glycoprotein acetyls	Simple mode	17	0.0376601	0.0909667	0.684372	-0.140635	0.215955	1.03838	0.868807	1.24105
106	met-c-863	ebi-a-GCST90013410	Basal cell carcinoma || id:ebi-a-GCST90013410	Glycoprotein acetyls	MR Egger	17	-0.0428011	0.150241	0.779629	-0.337273	0.251671	0.958102	0.713714	1.28617
111	met-c-864	ebi-a-GCST90013410	Basal cell carcinoma || id:ebi-a-GCST90013410	Total cholesterol in HDL	MR Egger	25	-0.184445	0.0666593	0.0109698	-0.315097	-0.0537931	0.831565	0.729718	0.947628
110	met-c-864	ebi-a-GCST90013410	Basal cell carcinoma || id:ebi-a-GCST90013410	Total cholesterol in HDL	Weighted mode	25	-0.0247937	0.0383781	0.524384	-0.100015	0.0504273	0.975511	0.904824	1.05172
109	met-c-864	ebi-a-GCST90013410	Basal cell carcinoma || id:ebi-a-GCST90013410	Total cholesterol in HDL	Simple mode	25	0.0388006	0.0607092	0.528797	-0.0801895	0.157791	1.03956	0.922941	1.17092
112	met-c-864	ebi-a-GCST90013410	Basal cell carcinoma || id:ebi-a-GCST90013410	Total cholesterol in HDL	Weighted median	25	-0.0171456	0.036909	0.642263	-0.0894873	0.0551961	0.983001	0.9144	1.05675
108	met-c-864	ebi-a-GCST90013410	Basal cell carcinoma || id:ebi-a-GCST90013410	Total cholesterol in HDL	Inverse variance weighted	25	0.0052646	0.0322465	0.870313	-0.0579386	0.0684678	1.00528	0.943708	1.07087
116	met-c-865	ebi-a-GCST90013410	Basal cell carcinoma || id:ebi-a-GCST90013410	Mean diameter for HDL particles	MR Egger	40	-0.0557628	0.0513337	0.284198	-0.156377	0.0448513	0.945763	0.855237	1.04587
114	met-c-865	ebi-a-GCST90013410	Basal cell carcinoma || id:ebi-a-GCST90013410	Mean diameter for HDL particles	Simple mode	40	-0.0462142	0.0502025	0.362942	-0.144611	0.0521827	0.954837	0.865359	1.05357
113	met-c-865	ebi-a-GCST90013410	Basal cell carcinoma || id:ebi-a-GCST90013410	Mean diameter for HDL particles	Inverse variance weighted	40	0.00766009	0.0215422	0.722151	-0.0345627	0.0498829	1.00769	0.966028	1.05115
117	met-c-865	ebi-a-GCST90013410	Basal cell carcinoma || id:ebi-a-GCST90013410	Mean diameter for HDL particles	Weighted median	40	-0.00281134	0.0276266	0.918945	-0.0569594	0.0513367	0.997193	0.944632	1.05268
115	met-c-865	ebi-a-GCST90013410	Basal cell carcinoma || id:ebi-a-GCST90013410	Mean diameter for HDL particles	Weighted mode	40	-0.00173904	0.0341248	0.959617	-0.0686237	0.0651456	0.998262	0.933678	1.06731
121	met-c-866	ebi-a-GCST90013410	Basal cell carcinoma || id:ebi-a-GCST90013410	Histidine	MR Egger	5	1.32606	0.414161	0.049264	0.514305	2.13782	3.76618	1.67248	8.4809
118	met-c-866	ebi-a-GCST90013410	Basal cell carcinoma || id:ebi-a-GCST90013410	Histidine	Inverse variance weighted	5	0.136996	0.0985076	0.164313	-0.0560792	0.33007	1.14682	0.945464	1.39107
122	met-c-866	ebi-a-GCST90013410	Basal cell carcinoma || id:ebi-a-GCST90013410	Histidine	Weighted median	5	0.0333984	0.0870888	0.70135	-0.137296	0.204092	1.03396	0.871713	1.22641
119	met-c-866	ebi-a-GCST90013410	Basal cell carcinoma || id:ebi-a-GCST90013410	Histidine	Simple mode	5	0.0224011	0.100919	0.835208	-0.175399	0.220201	1.02265	0.839122	1.24633
120	met-c-866	ebi-a-GCST90013410	Basal cell carcinoma || id:ebi-a-GCST90013410	Histidine	Weighted mode	5	0.0145843	0.10299	0.894234	-0.187275	0.216444	1.01469	0.829215	1.24165
123	met-c-867	ebi-a-GCST90013410	Basal cell carcinoma || id:ebi-a-GCST90013410	Total cholesterol in IDL	Inverse variance weighted	54	0.0206613	0.0173657	0.234135	-0.0133755	0.054698	1.02088	0.986714	1.05622
126	met-c-867	ebi-a-GCST90013410	Basal cell carcinoma || id:ebi-a-GCST90013410	Total cholesterol in IDL	MR Egger	54	-0.0233964	0.0323326	0.472543	-0.0867683	0.0399754	0.976875	0.91689	1.04079
124	met-c-867	ebi-a-GCST90013410	Basal cell carcinoma || id:ebi-a-GCST90013410	Total cholesterol in IDL	Simple mode	54	-0.0185605	0.0496835	0.710211	-0.11594	0.0788191	0.981611	0.890529	1.08201
127	met-c-867	ebi-a-GCST90013410	Basal cell carcinoma || id:ebi-a-GCST90013410	Total cholesterol in IDL	Weighted median	54	0.00465438	0.0291207	0.873014	-0.0524222	0.0617309	1.00467	0.948928	1.06368
125	met-c-867	ebi-a-GCST90013410	Basal cell carcinoma || id:ebi-a-GCST90013410	Total cholesterol in IDL	Weighted mode	54	-0.0028886	0.029746	0.923006	-0.0611907	0.0554135	0.997116	0.940644	1.05698
128	met-c-868	ebi-a-GCST90013410	Basal cell carcinoma || id:ebi-a-GCST90013410	Free cholesterol in IDL	Inverse variance weighted	53	0.0191501	0.0177015	0.279326	-0.0155448	0.053845	1.01933	0.984575	1.05532
131	met-c-868	ebi-a-GCST90013410	Basal cell carcinoma || id:ebi-a-GCST90013410	Free cholesterol in IDL	MR Egger	53	-0.0307623	0.0325403	0.348933	-0.0945412	0.0330167	0.969706	0.90979	1.03357
129	met-c-868	ebi-a-GCST90013410	Basal cell carcinoma || id:ebi-a-GCST90013410	Free cholesterol in IDL	Simple mode	53	-0.0169625	0.053047	0.750429	-0.120935	0.0870096	0.983181	0.886092	1.09091
132	met-c-868	ebi-a-GCST90013410	Basal cell carcinoma || id:ebi-a-GCST90013410	Free cholesterol in IDL	Weighted median	53	0.00394933	0.0292864	0.892729	-0.0534521	0.0613507	1.00396	0.947951	1.06327
130	met-c-868	ebi-a-GCST90013410	Basal cell carcinoma || id:ebi-a-GCST90013410	Free cholesterol in IDL	Weighted mode	53	-0.00309884	0.0323199	0.923984	-0.0664459	0.0602482	0.996906	0.935714	1.0621
133	met-c-869	ebi-a-GCST90013410	Basal cell carcinoma || id:ebi-a-GCST90013410	Total lipids in IDL	Inverse variance weighted	55	0.0208693	0.0169875	0.219257	-0.0124263	0.0541648	1.02109	0.987651	1.05566
136	met-c-869	ebi-a-GCST90013410	Basal cell carcinoma || id:ebi-a-GCST90013410	Total lipids in IDL	MR Egger	55	-0.0184077	0.0334717	0.584666	-0.0840122	0.0471969	0.981761	0.91942	1.04833
137	met-c-869	ebi-a-GCST90013410	Basal cell carcinoma || id:ebi-a-GCST90013410	Total lipids in IDL	Weighted median	55	0.00553567	0.0275888	0.840973	-0.0485384	0.0596098	1.00555	0.952621	1.06142
135	met-c-869	ebi-a-GCST90013410	Basal cell carcinoma || id:ebi-a-GCST90013410	Total lipids in IDL	Weighted mode	55	0.00359369	0.0318262	0.910516	-0.0587857	0.0659731	1.0036	0.942909	1.0682
134	met-c-869	ebi-a-GCST90013410	Basal cell carcinoma || id:ebi-a-GCST90013410	Total lipids in IDL	Simple mode	55	0.00135978	0.0505134	0.978623	-0.0976465	0.100366	1.00136	0.906969	1.10558
138	met-c-870	ebi-a-GCST90013410	Basal cell carcinoma || id:ebi-a-GCST90013410	Concentration of IDL particles	Inverse variance weighted	52	0.0181896	0.0173571	0.294657	-0.0158304	0.0522095	1.01836	0.984294	1.0536
141	met-c-870	ebi-a-GCST90013410	Basal cell carcinoma || id:ebi-a-GCST90013410	Concentration of IDL particles	MR Egger	52	-0.0186373	0.036122	0.608161	-0.0894365	0.0521619	0.981535	0.914446	1.05355
140	met-c-870	ebi-a-GCST90013410	Basal cell carcinoma || id:ebi-a-GCST90013410	Concentration of IDL particles	Weighted mode	52	0.00690057	0.0295677	0.816399	-0.051052	0.0648532	1.00692	0.950229	1.067
142	met-c-870	ebi-a-GCST90013410	Basal cell carcinoma || id:ebi-a-GCST90013410	Concentration of IDL particles	Weighted median	52	0.00664981	0.0290696	0.819059	-0.0503265	0.0636261	1.00667	0.950919	1.06569
139	met-c-870	ebi-a-GCST90013410	Basal cell carcinoma || id:ebi-a-GCST90013410	Concentration of IDL particles	Simple mode	52	0.00898268	0.0511217	0.861216	-0.0912158	0.109181	1.00902	0.912821	1.11536
143	met-c-871	ebi-a-GCST90013410	Basal cell carcinoma || id:ebi-a-GCST90013410	Phospholipids in IDL	Inverse variance weighted	53	0.0146917	0.0185097	0.427353	-0.0215873	0.0509708	1.0148	0.978644	1.05229
146	met-c-871	ebi-a-GCST90013410	Basal cell carcinoma || id:ebi-a-GCST90013410	Phospholipids in IDL	MR Egger	53	-0.0204211	0.0352045	0.564421	-0.0894221	0.0485798	0.979786	0.91446	1.04978
147	met-c-871	ebi-a-GCST90013410	Basal cell carcinoma || id:ebi-a-GCST90013410	Phospholipids in IDL	Weighted median	53	0.00439922	0.0284653	0.877178	-0.0513927	0.0601911	1.00441	0.949906	1.06204
144	met-c-871	ebi-a-GCST90013410	Basal cell carcinoma || id:ebi-a-GCST90013410	Phospholipids in IDL	Simple mode	53	-0.006353	0.0562465	0.910506	-0.116596	0.10389	0.993667	0.889945	1.10948
145	met-c-871	ebi-a-GCST90013410	Basal cell carcinoma || id:ebi-a-GCST90013410	Phospholipids in IDL	Weighted mode	53	0.000613869	0.0323705	0.984943	-0.0628322	0.06406	1.00061	0.939101	1.06616
148	met-c-872	ebi-a-GCST90013410	Basal cell carcinoma || id:ebi-a-GCST90013410	Triglycerides in IDL	Inverse variance weighted	40	0.0416416	0.0215332	0.0531338	-0.000563479	0.0838467	1.04252	0.999437	1.08746
152	met-c-872	ebi-a-GCST90013410	Basal cell carcinoma || id:ebi-a-GCST90013410	Triglycerides in IDL	Weighted median	40	0.0401303	0.0317964	0.206912	-0.0221906	0.102451	1.04095	0.978054	1.10788
150	met-c-872	ebi-a-GCST90013410	Basal cell carcinoma || id:ebi-a-GCST90013410	Triglycerides in IDL	Weighted mode	40	0.0405778	0.0439859	0.361931	-0.0456346	0.12679	1.04141	0.955391	1.13518
149	met-c-872	ebi-a-GCST90013410	Basal cell carcinoma || id:ebi-a-GCST90013410	Triglycerides in IDL	Simple mode	40	0.0405778	0.0625044	0.520015	-0.0819309	0.163086	1.04141	0.921336	1.17714
151	met-c-872	ebi-a-GCST90013410	Basal cell carcinoma || id:ebi-a-GCST90013410	Triglycerides in IDL	MR Egger	40	0.0289627	0.0504763	0.569492	-0.0699708	0.127896	1.02939	0.932421	1.13644
153	met-c-873	ebi-a-GCST90013410	Basal cell carcinoma || id:ebi-a-GCST90013410	Isoleucine	Inverse variance weighted	2	0.0157382	0.114422	0.8906	-0.208529	0.240005	1.01586	0.811778	1.27126
157	met-c-874	ebi-a-GCST90013410	Basal cell carcinoma || id:ebi-a-GCST90013410	Total cholesterol in large HDL	MR Egger	33	-0.115045	0.0587487	0.0592509	-0.230193	0.000102316	0.891326	0.794381	1.0001
154	met-c-874	ebi-a-GCST90013410	Basal cell carcinoma || id:ebi-a-GCST90013410	Total cholesterol in large HDL	Inverse variance weighted	33	0.0149443	0.0262008	0.568424	-0.0364093	0.0662979	1.01506	0.964246	1.06855
156	met-c-874	ebi-a-GCST90013410	Basal cell carcinoma || id:ebi-a-GCST90013410	Total cholesterol in large HDL	Weighted mode	33	-0.0180191	0.0352919	0.613154	-0.0871913	0.051153	0.982142	0.916502	1.05248
158	met-c-874	ebi-a-GCST90013410	Basal cell carcinoma || id:ebi-a-GCST90013410	Total cholesterol in large HDL	Weighted median	33	-0.00469914	0.031619	0.881855	-0.0666724	0.0572741	0.995312	0.935502	1.05895
155	met-c-874	ebi-a-GCST90013410	Basal cell carcinoma || id:ebi-a-GCST90013410	Total cholesterol in large HDL	Simple mode	33	-0.0036957	0.0540077	0.94587	-0.109551	0.102159	0.996311	0.896237	1.10756
162	met-c-875	ebi-a-GCST90013410	Basal cell carcinoma || id:ebi-a-GCST90013410	Cholesterol esters in large HDL	MR Egger	30	-0.0886458	0.0602605	0.15243	-0.206756	0.0294648	0.91517	0.813218	1.0299
161	met-c-875	ebi-a-GCST90013410	Basal cell carcinoma || id:ebi-a-GCST90013410	Cholesterol esters in large HDL	Weighted mode	30	-0.0173181	0.0355228	0.629555	-0.0869428	0.0523066	0.982831	0.91673	1.0537
163	met-c-875	ebi-a-GCST90013410	Basal cell carcinoma || id:ebi-a-GCST90013410	Cholesterol esters in large HDL	Weighted median	30	-0.00613066	0.0327274	0.851406	-0.0702764	0.058015	0.993888	0.932136	1.05973
160	met-c-875	ebi-a-GCST90013410	Basal cell carcinoma || id:ebi-a-GCST90013410	Cholesterol esters in large HDL	Simple mode	30	0.00934435	0.0548539	0.865918	-0.0981694	0.116858	1.00939	0.906495	1.12396
159	met-c-875	ebi-a-GCST90013410	Basal cell carcinoma || id:ebi-a-GCST90013410	Cholesterol esters in large HDL	Inverse variance weighted	30	-0.00162775	0.0259593	0.950002	-0.052508	0.0492525	0.998374	0.948847	1.05049
167	met-c-876	ebi-a-GCST90013410	Basal cell carcinoma || id:ebi-a-GCST90013410	Free cholesterol in large HDL	MR Egger	31	-0.111345	0.0645006	0.0949422	-0.237766	0.0150766	0.89463	0.788387	1.01519
164	met-c-876	ebi-a-GCST90013410	Basal cell carcinoma || id:ebi-a-GCST90013410	Free cholesterol in large HDL	Inverse variance weighted	31	0.01655	0.0276856	0.549984	-0.0377137	0.0708137	1.01669	0.962989	1.07338
166	met-c-876	ebi-a-GCST90013410	Basal cell carcinoma || id:ebi-a-GCST90013410	Free cholesterol in large HDL	Weighted mode	31	-0.0164262	0.035622	0.648036	-0.0862454	0.053393	0.983708	0.917369	1.05484
168	met-c-876	ebi-a-GCST90013410	Basal cell carcinoma || id:ebi-a-GCST90013410	Free cholesterol in large HDL	Weighted median	31	-0.000686143	0.0342056	0.983996	-0.0677292	0.0663569	0.999314	0.934514	1.06861
165	met-c-876	ebi-a-GCST90013410	Basal cell carcinoma || id:ebi-a-GCST90013410	Free cholesterol in large HDL	Simple mode	31	0.000754124	0.05962	0.989992	-0.116101	0.117609	1.00075	0.890385	1.1248
172	met-c-877	ebi-a-GCST90013410	Basal cell carcinoma || id:ebi-a-GCST90013410	Total lipids in large HDL	MR Egger	28	-0.0887901	0.0689842	0.209397	-0.223999	0.0464188	0.915038	0.799316	1.04751
171	met-c-877	ebi-a-GCST90013410	Basal cell carcinoma || id:ebi-a-GCST90013410	Total lipids in large HDL	Weighted mode	28	-0.0118837	0.0373331	0.752694	-0.0850566	0.0612891	0.988187	0.91846	1.06321
170	met-c-877	ebi-a-GCST90013410	Basal cell carcinoma || id:ebi-a-GCST90013410	Total lipids in large HDL	Simple mode	28	-0.0166095	0.052633	0.754753	-0.11977	0.0865512	0.983528	0.887124	1.09041
173	met-c-877	ebi-a-GCST90013410	Basal cell carcinoma || id:ebi-a-GCST90013410	Total lipids in large HDL	Weighted median	28	-0.00635871	0.0314367	0.839705	-0.0679746	0.0552572	0.993661	0.934284	1.05681
169	met-c-877	ebi-a-GCST90013410	Basal cell carcinoma || id:ebi-a-GCST90013410	Total lipids in large HDL	Inverse variance weighted	28	0.00169743	0.0269992	0.94987	-0.0512211	0.0546159	1.0017	0.950069	1.05613
177	met-c-878	ebi-a-GCST90013410	Basal cell carcinoma || id:ebi-a-GCST90013410	Concentration of large HDL particles	MR Egger	31	-0.0693989	0.0614734	0.268182	-0.189887	0.0510889	0.932954	0.827053	1.05242
175	met-c-878	ebi-a-GCST90013410	Basal cell carcinoma || id:ebi-a-GCST90013410	Concentration of large HDL particles	Simple mode	31	-0.0238832	0.0538142	0.660366	-0.129359	0.0815926	0.9764	0.878659	1.08501
176	met-c-878	ebi-a-GCST90013410	Basal cell carcinoma || id:ebi-a-GCST90013410	Concentration of large HDL particles	Weighted mode	31	-0.00971329	0.0373293	0.796483	-0.0828787	0.0634521	0.990334	0.920463	1.06551
174	met-c-878	ebi-a-GCST90013410	Basal cell carcinoma || id:ebi-a-GCST90013410	Concentration of large HDL particles	Inverse variance weighted	31	0.00510088	0.0254953	0.841425	-0.0448699	0.0550717	1.00511	0.956122	1.05662
178	met-c-878	ebi-a-GCST90013410	Basal cell carcinoma || id:ebi-a-GCST90013410	Concentration of large HDL particles	Weighted median	31	-0.00458732	0.0329389	0.889239	-0.0691475	0.0599729	0.995423	0.933189	1.06181
182	met-c-879	ebi-a-GCST90013410	Basal cell carcinoma || id:ebi-a-GCST90013410	Phospholipids in large HDL	MR Egger	27	-0.12388	0.059813	0.0488191	-0.241114	-0.00664683	0.883486	0.785752	0.993375
180	met-c-879	ebi-a-GCST90013410	Basal cell carcinoma || id:ebi-a-GCST90013410	Phospholipids in large HDL	Simple mode	27	-0.0148131	0.0548416	0.789211	-0.122303	0.0926764	0.985296	0.884881	1.09711
181	met-c-879	ebi-a-GCST90013410	Basal cell carcinoma || id:ebi-a-GCST90013410	Phospholipids in large HDL	Weighted mode	27	-0.00817603	0.0389757	0.835481	-0.0845685	0.0682164	0.991857	0.918909	1.0706
183	met-c-879	ebi-a-GCST90013410	Basal cell carcinoma || id:ebi-a-GCST90013410	Phospholipids in large HDL	Weighted median	27	-0.00581654	0.03257	0.858263	-0.0696537	0.0580206	0.9942	0.932717	1.05974
179	met-c-879	ebi-a-GCST90013410	Basal cell carcinoma || id:ebi-a-GCST90013410	Phospholipids in large HDL	Inverse variance weighted	27	0.00105821	0.0253638	0.966721	-0.0486549	0.0507713	1.00106	0.95251	1.05208
184	met-c-880	ebi-a-GCST90013410	Basal cell carcinoma || id:ebi-a-GCST90013410	Total cholesterol in large LDL	Inverse variance weighted	59	0.0204644	0.0167821	0.222686	-0.0124285	0.0533573	1.02068	0.987648	1.05481
187	met-c-880	ebi-a-GCST90013410	Basal cell carcinoma || id:ebi-a-GCST90013410	Total cholesterol in large LDL	MR Egger	59	-0.0307947	0.0291452	0.295153	-0.0879193	0.0263298	0.969675	0.915835	1.02668
185	met-c-880	ebi-a-GCST90013410	Basal cell carcinoma || id:ebi-a-GCST90013410	Total cholesterol in large LDL	Simple mode	59	-0.016096	0.0519154	0.75764	-0.11785	0.0856582	0.984033	0.888829	1.08943
186	met-c-880	ebi-a-GCST90013410	Basal cell carcinoma || id:ebi-a-GCST90013410	Total cholesterol in large LDL	Weighted mode	59	-0.00544024	0.0275565	0.844188	-0.0594509	0.0485704	0.994575	0.942282	1.04977
188	met-c-880	ebi-a-GCST90013410	Basal cell carcinoma || id:ebi-a-GCST90013410	Total cholesterol in large LDL	Weighted median	59	0.00363454	0.0272549	0.893914	-0.0497851	0.0570542	1.00364	0.951434	1.05871
189	met-c-881	ebi-a-GCST90013410	Basal cell carcinoma || id:ebi-a-GCST90013410	Cholesterol esters in large VLDL	Inverse variance weighted	55	0.0193258	0.0173142	0.264344	-0.01461	0.0532617	1.01951	0.985496	1.05471
192	met-c-881	ebi-a-GCST90013410	Basal cell carcinoma || id:ebi-a-GCST90013410	Cholesterol esters in large VLDL	MR Egger	55	-0.0163346	0.0313225	0.604193	-0.0777266	0.0450574	0.983798	0.925217	1.04609
193	met-c-881	ebi-a-GCST90013410	Basal cell carcinoma || id:ebi-a-GCST90013410	Cholesterol esters in large VLDL	Weighted median	55	0.00479687	0.0289752	0.868511	-0.0519946	0.0615883	1.00481	0.949334	1.06352
190	met-c-881	ebi-a-GCST90013410	Basal cell carcinoma || id:ebi-a-GCST90013410	Cholesterol esters in large VLDL	Simple mode	55	-0.0065824	0.0513713	0.898519	-0.10727	0.0941054	0.993439	0.898283	1.09868
191	met-c-881	ebi-a-GCST90013410	Basal cell carcinoma || id:ebi-a-GCST90013410	Cholesterol esters in large VLDL	Weighted mode	55	-5.19e-05	0.0308219	0.998662	-0.0604628	0.0603589	0.999948	0.941329	1.06222
194	met-c-882	ebi-a-GCST90013410	Basal cell carcinoma || id:ebi-a-GCST90013410	Free cholesterol in large LDL	Inverse variance weighted	52	0.0121145	0.0175981	0.491202	-0.0223778	0.0466069	1.01219	0.977871	1.04771
197	met-c-882	ebi-a-GCST90013410	Basal cell carcinoma || id:ebi-a-GCST90013410	Free cholesterol in large LDL	MR Egger	52	-0.0172845	0.03109	0.580725	-0.0782209	0.043652	0.982864	0.92476	1.04462
195	met-c-882	ebi-a-GCST90013410	Basal cell carcinoma || id:ebi-a-GCST90013410	Free cholesterol in large LDL	Simple mode	52	-0.0195203	0.0563794	0.730593	-0.130024	0.0909833	0.980669	0.878074	1.09525
196	met-c-882	ebi-a-GCST90013410	Basal cell carcinoma || id:ebi-a-GCST90013410	Free cholesterol in large LDL	Weighted mode	52	-0.00654388	0.0312756	0.8351	-0.0678441	0.0547564	0.993477	0.934406	1.05628
198	met-c-882	ebi-a-GCST90013410	Basal cell carcinoma || id:ebi-a-GCST90013410	Free cholesterol in large LDL	Weighted median	52	0.00313548	0.0280445	0.910979	-0.0518317	0.0581026	1.00314	0.949489	1.05982
199	met-c-883	ebi-a-GCST90013410	Basal cell carcinoma || id:ebi-a-GCST90013410	Total lipids in large LDL	Inverse variance weighted	57	0.0173436	0.0170287	0.308442	-0.0160325	0.0507198	1.01749	0.984095	1.05203
202	met-c-883	ebi-a-GCST90013410	Basal cell carcinoma || id:ebi-a-GCST90013410	Total lipids in large LDL	MR Egger	57	-0.0243816	0.0306113	0.429173	-0.0843798	0.0356166	0.975913	0.919082	1.03626
203	met-c-883	ebi-a-GCST90013410	Basal cell carcinoma || id:ebi-a-GCST90013410	Total lipids in large LDL	Weighted median	57	0.00468836	0.0274571	0.864419	-0.0491276	0.0585044	1.0047	0.95206	1.06025
200	met-c-883	ebi-a-GCST90013410	Basal cell carcinoma || id:ebi-a-GCST90013410	Total lipids in large LDL	Simple mode	57	-0.00703887	0.0537923	0.896361	-0.112472	0.0983941	0.992986	0.893622	1.1034
201	met-c-883	ebi-a-GCST90013410	Basal cell carcinoma || id:ebi-a-GCST90013410	Total lipids in large LDL	Weighted mode	57	-0.000392107	0.0295882	0.989474	-0.0583849	0.0576007	0.999608	0.943287	1.05929
207	met-c-884	ebi-a-GCST90013410	Basal cell carcinoma || id:ebi-a-GCST90013410	Concentration of large LDL particles	MR Egger	57	-0.022015	0.0310656	0.481528	-0.0829036	0.0388736	0.978226	0.92044	1.03964
204	met-c-884	ebi-a-GCST90013410	Basal cell carcinoma || id:ebi-a-GCST90013410	Concentration of large LDL particles	Inverse variance weighted	57	0.0114287	0.016712	0.494062	-0.0213268	0.0441843	1.01149	0.978899	1.04517
205	met-c-884	ebi-a-GCST90013410	Basal cell carcinoma || id:ebi-a-GCST90013410	Concentration of large LDL particles	Simple mode	57	-0.0110448	0.0505251	0.827756	-0.110074	0.0879845	0.989016	0.895768	1.09197
206	met-c-884	ebi-a-GCST90013410	Basal cell carcinoma || id:ebi-a-GCST90013410	Concentration of large LDL particles	Weighted mode	57	-0.00440226	0.0288615	0.879316	-0.0609707	0.0521662	0.995607	0.940851	1.05355
208	met-c-884	ebi-a-GCST90013410	Basal cell carcinoma || id:ebi-a-GCST90013410	Concentration of large LDL particles	Weighted median	57	0.00382598	0.0273225	0.888636	-0.049726	0.057378	1.00383	0.95149	1.05906
209	met-c-885	ebi-a-GCST90013410	Basal cell carcinoma || id:ebi-a-GCST90013410	Phospholipids in large LDL	Inverse variance weighted	54	0.0123777	0.0177971	0.486748	-0.0225046	0.0472599	1.01245	0.977747	1.04839
212	met-c-885	ebi-a-GCST90013410	Basal cell carcinoma || id:ebi-a-GCST90013410	Phospholipids in large LDL	MR Egger	54	-0.0188003	0.0326865	0.567657	-0.0828658	0.0452652	0.981375	0.920475	1.04631
210	met-c-885	ebi-a-GCST90013410	Basal cell carcinoma || id:ebi-a-GCST90013410	Phospholipids in large LDL	Simple mode	54	-0.0167522	0.0516919	0.747154	-0.118068	0.0845639	0.983387	0.888635	1.08824
211	met-c-885	ebi-a-GCST90013410	Basal cell carcinoma || id:ebi-a-GCST90013410	Phospholipids in large LDL	Weighted mode	54	-0.00771087	0.0297717	0.796639	-0.0660634	0.0506417	0.992319	0.936071	1.05195
213	met-c-885	ebi-a-GCST90013410	Basal cell carcinoma || id:ebi-a-GCST90013410	Phospholipids in large LDL	Weighted median	54	0.00379138	0.028508	0.894198	-0.0520843	0.059667	1.0038	0.949249	1.06148
218	met-c-886	ebi-a-GCST90013410	Basal cell carcinoma || id:ebi-a-GCST90013410	Total cholesterol in large VLDL	Weighted median	14	0.0689948	0.0473334	0.144942	-0.0237787	0.161768	1.07143	0.976502	1.17559
216	met-c-886	ebi-a-GCST90013410	Basal cell carcinoma || id:ebi-a-GCST90013410	Total cholesterol in large VLDL	Weighted mode	14	0.0697725	0.0609829	0.273199	-0.049754	0.189299	1.07226	0.951463	1.2084
217	met-c-886	ebi-a-GCST90013410	Basal cell carcinoma || id:ebi-a-GCST90013410	Total cholesterol in large VLDL	MR Egger	14	0.104892	0.112829	0.370875	-0.116253	0.326038	1.11059	0.89025	1.38547
215	met-c-886	ebi-a-GCST90013410	Basal cell carcinoma || id:ebi-a-GCST90013410	Total cholesterol in large VLDL	Simple mode	14	0.059943	0.0780716	0.456329	-0.0930774	0.212963	1.06178	0.911123	1.23734
214	met-c-886	ebi-a-GCST90013410	Basal cell carcinoma || id:ebi-a-GCST90013410	Total cholesterol in large VLDL	Inverse variance weighted	14	0.00733186	0.0362636	0.839774	-0.0637449	0.0784086	1.00736	0.938244	1.08156
223	met-c-887	ebi-a-GCST90013410	Basal cell carcinoma || id:ebi-a-GCST90013410	Cholesterol esters in large VLDL	Weighted median	17	0.0683893	0.042892	0.110834	-0.015679	0.152457	1.07078	0.984443	1.16469
221	met-c-887	ebi-a-GCST90013410	Basal cell carcinoma || id:ebi-a-GCST90013410	Cholesterol esters in large VLDL	Weighted mode	17	0.074004	0.0540355	0.189746	-0.0319056	0.179914	1.07681	0.968598	1.19711
222	met-c-887	ebi-a-GCST90013410	Basal cell carcinoma || id:ebi-a-GCST90013410	Cholesterol esters in large VLDL	MR Egger	17	0.098907	0.085766	0.266866	-0.0691943	0.267008	1.10396	0.933145	1.30605
220	met-c-887	ebi-a-GCST90013410	Basal cell carcinoma || id:ebi-a-GCST90013410	Cholesterol esters in large VLDL	Simple mode	17	0.0512976	0.0683553	0.463875	-0.0826788	0.185274	1.05264	0.920647	1.20355
219	met-c-887	ebi-a-GCST90013410	Basal cell carcinoma || id:ebi-a-GCST90013410	Cholesterol esters in large VLDL	Inverse variance weighted	17	0.0200144	0.0324027	0.536788	-0.0434949	0.0835237	1.02022	0.957437	1.08711
228	met-c-888	ebi-a-GCST90013410	Basal cell carcinoma || id:ebi-a-GCST90013410	Free cholesterol in large VLDL	Weighted median	16	0.0571545	0.0483576	0.23724	-0.0376264	0.151935	1.05882	0.963073	1.16409
226	met-c-888	ebi-a-GCST90013410	Basal cell carcinoma || id:ebi-a-GCST90013410	Free cholesterol in large VLDL	Weighted mode	16	0.0694976	0.0638998	0.293938	-0.0557459	0.194741	1.07197	0.945779	1.215
227	met-c-888	ebi-a-GCST90013410	Basal cell carcinoma || id:ebi-a-GCST90013410	Free cholesterol in large VLDL	MR Egger	16	0.0681333	0.0985651	0.50071	-0.125054	0.261321	1.07051	0.882449	1.29864
225	met-c-888	ebi-a-GCST90013410	Basal cell carcinoma || id:ebi-a-GCST90013410	Free cholesterol in large VLDL	Simple mode	16	0.0517874	0.0801508	0.527961	-0.105308	0.208883	1.05315	0.900047	1.2323
224	met-c-888	ebi-a-GCST90013410	Basal cell carcinoma || id:ebi-a-GCST90013410	Free cholesterol in large VLDL	Inverse variance weighted	16	0.011571	0.0343242	0.736035	-0.0557044	0.0788464	1.01164	0.945819	1.08204
233	met-c-889	ebi-a-GCST90013410	Basal cell carcinoma || id:ebi-a-GCST90013410	Total lipids in large VLDL	Weighted median	12	0.0643151	0.0501092	0.199317	-0.0338989	0.162529	1.06643	0.966669	1.17648
231	met-c-889	ebi-a-GCST90013410	Basal cell carcinoma || id:ebi-a-GCST90013410	Total lipids in large VLDL	Weighted mode	12	0.0738994	0.0613576	0.253708	-0.0463615	0.19416	1.0767	0.954697	1.21429
232	met-c-889	ebi-a-GCST90013410	Basal cell carcinoma || id:ebi-a-GCST90013410	Total lipids in large VLDL	MR Egger	12	0.137612	0.148749	0.376682	-0.153935	0.42916	1.14753	0.857327	1.53597
230	met-c-889	ebi-a-GCST90013410	Basal cell carcinoma || id:ebi-a-GCST90013410	Total lipids in large VLDL	Simple mode	12	0.0584774	0.0710434	0.427923	-0.0807677	0.197722	1.06022	0.922408	1.21862
229	met-c-889	ebi-a-GCST90013410	Basal cell carcinoma || id:ebi-a-GCST90013410	Total lipids in large VLDL	Inverse variance weighted	12	-0.00627606	0.0520589	0.904042	-0.108311	0.0957593	0.993744	0.897348	1.10049
237	met-c-890	ebi-a-GCST90013410	Basal cell carcinoma || id:ebi-a-GCST90013410	Concentration of large VLDL particles	MR Egger	17	0.116119	0.0922287	0.227261	-0.0646495	0.296887	1.12313	0.937396	1.34566
236	met-c-890	ebi-a-GCST90013410	Basal cell carcinoma || id:ebi-a-GCST90013410	Concentration of large VLDL particles	Weighted mode	17	0.063462	0.0602461	0.307816	-0.0546204	0.181544	1.06552	0.946844	1.19907
238	met-c-890	ebi-a-GCST90013410	Basal cell carcinoma || id:ebi-a-GCST90013410	Concentration of large VLDL particles	Weighted median	17	0.0297807	0.0437444	0.496004	-0.0559583	0.11552	1.03023	0.945579	1.12246
235	met-c-890	ebi-a-GCST90013410	Basal cell carcinoma || id:ebi-a-GCST90013410	Concentration of large VLDL particles	Simple mode	17	0.0451564	0.0796464	0.578608	-0.11095	0.201263	1.04619	0.894983	1.22295
234	met-c-890	ebi-a-GCST90013410	Basal cell carcinoma || id:ebi-a-GCST90013410	Concentration of large VLDL particles	Inverse variance weighted	17	0.000249468	0.0331312	0.993992	-0.0646877	0.0651866	1.00025	0.93736	1.06736
241	met-c-891	ebi-a-GCST90013410	Basal cell carcinoma || id:ebi-a-GCST90013410	Phospholipids in large VLDL	Weighted mode	13	0.064702	0.0666462	0.350796	-0.0659246	0.195329	1.06684	0.936201	1.21571
242	met-c-891	ebi-a-GCST90013410	Basal cell carcinoma || id:ebi-a-GCST90013410	Phospholipids in large VLDL	MR Egger	13	0.0646268	0.107266	0.559062	-0.145614	0.274868	1.06676	0.864491	1.31636
240	met-c-891	ebi-a-GCST90013410	Basal cell carcinoma || id:ebi-a-GCST90013410	Phospholipids in large VLDL	Simple mode	13	0.0488698	0.0845251	0.57384	-0.116799	0.214539	1.05008	0.889764	1.23929
243	met-c-891	ebi-a-GCST90013410	Basal cell carcinoma || id:ebi-a-GCST90013410	Phospholipids in large VLDL	Weighted median	13	0.0283215	0.0526286	0.590481	-0.0748305	0.131474	1.02873	0.927901	1.14051
239	met-c-891	ebi-a-GCST90013410	Basal cell carcinoma || id:ebi-a-GCST90013410	Phospholipids in large VLDL	Inverse variance weighted	13	0.0042701	0.0374519	0.909225	-0.0691356	0.0776758	1.00428	0.9332	1.08077
247	met-c-892	ebi-a-GCST90013410	Basal cell carcinoma || id:ebi-a-GCST90013410	Triglycerides in large VLDL	MR Egger	12	0.136921	0.1041	0.217772	-0.0671141	0.340957	1.14674	0.935088	1.40629
246	met-c-892	ebi-a-GCST90013410	Basal cell carcinoma || id:ebi-a-GCST90013410	Triglycerides in large VLDL	Weighted mode	12	0.0677727	0.0623726	0.30046	-0.0544776	0.190023	1.07012	0.94698	1.20928
248	met-c-892	ebi-a-GCST90013410	Basal cell carcinoma || id:ebi-a-GCST90013410	Triglycerides in large VLDL	Weighted median	12	0.0384522	0.0513803	0.454229	-0.0622532	0.139158	1.0392	0.939645	1.14931
245	met-c-892	ebi-a-GCST90013410	Basal cell carcinoma || id:ebi-a-GCST90013410	Triglycerides in large VLDL	Simple mode	12	0.0466114	0.0776937	0.560702	-0.105668	0.198891	1.04771	0.899723	1.22005
244	met-c-892	ebi-a-GCST90013410	Basal cell carcinoma || id:ebi-a-GCST90013410	Triglycerides in large VLDL	Inverse variance weighted	12	0.00325828	0.0402341	0.935455	-0.0756006	0.0821172	1.00326	0.927186	1.08558
251	met-c-893	ebi-a-GCST90013410	Basal cell carcinoma || id:ebi-a-GCST90013410	18:2, linoleic acid (LA)	Weighted mode	19	0.0283195	0.0487516	0.568515	-0.0672337	0.123873	1.02872	0.934977	1.13187
250	met-c-893	ebi-a-GCST90013410	Basal cell carcinoma || id:ebi-a-GCST90013410	18:2, linoleic acid (LA)	Simple mode	19	0.0283195	0.0615985	0.651205	-0.0924136	0.149053	1.02872	0.911728	1.16073
252	met-c-893	ebi-a-GCST90013410	Basal cell carcinoma || id:ebi-a-GCST90013410	18:2, linoleic acid (LA)	MR Egger	19	0.0376064	0.0882903	0.675495	-0.135443	0.210655	1.03832	0.873329	1.23449
253	met-c-893	ebi-a-GCST90013410	Basal cell carcinoma || id:ebi-a-GCST90013410	18:2, linoleic acid (LA)	Weighted median	19	0.0147276	0.037764	0.696543	-0.0592897	0.088745	1.01484	0.942434	1.0928
249	met-c-893	ebi-a-GCST90013410	Basal cell carcinoma || id:ebi-a-GCST90013410	18:2, linoleic acid (LA)	Inverse variance weighted	19	-0.00705661	0.0336173	0.833738	-0.0729465	0.0588333	0.992968	0.929651	1.0606
254	met-c-894	ebi-a-GCST90013410	Basal cell carcinoma || id:ebi-a-GCST90013410	Lactate	Inverse variance weighted	2	-0.0600477	0.142081	0.672566	-0.338527	0.218432	0.94172	0.71282	1.24412
255	met-c-895	ebi-a-GCST90013410	Basal cell carcinoma || id:ebi-a-GCST90013410	Total cholesterol in LDL	Inverse variance weighted	56	0.0214331	0.0174295	0.218808	-0.0127287	0.055595	1.02166	0.987352	1.05717
258	met-c-895	ebi-a-GCST90013410	Basal cell carcinoma || id:ebi-a-GCST90013410	Total cholesterol in LDL	MR Egger	56	-0.0101108	0.0314815	0.749325	-0.0718144	0.0515929	0.98994	0.930704	1.05295
259	met-c-895	ebi-a-GCST90013410	Basal cell carcinoma || id:ebi-a-GCST90013410	Total cholesterol in LDL	Weighted median	56	0.00315627	0.0279511	0.910093	-0.0516278	0.0579403	1.00316	0.949682	1.05965
257	met-c-895	ebi-a-GCST90013410	Basal cell carcinoma || id:ebi-a-GCST90013410	Total cholesterol in LDL	Weighted mode	56	-0.00276805	0.0266551	0.917669	-0.055012	0.0494759	0.997236	0.946474	1.05072
256	met-c-895	ebi-a-GCST90013410	Basal cell carcinoma || id:ebi-a-GCST90013410	Total cholesterol in LDL	Simple mode	56	-0.00498691	0.0539457	0.926682	-0.11072	0.100747	0.995026	0.895189	1.106
260	met-c-896	ebi-a-GCST90013410	Basal cell carcinoma || id:ebi-a-GCST90013410	Mean diameter for LDL particles	Inverse variance weighted	18	0.0306697	0.0321487	0.340086	-0.0323418	0.0936813	1.03114	0.968176	1.09821
263	met-c-896	ebi-a-GCST90013410	Basal cell carcinoma || id:ebi-a-GCST90013410	Mean diameter for LDL particles	MR Egger	18	-0.0812502	0.0877631	0.368309	-0.253266	0.0907655	0.921963	0.776261	1.09501
264	met-c-896	ebi-a-GCST90013410	Basal cell carcinoma || id:ebi-a-GCST90013410	Mean diameter for LDL particles	Weighted median	18	0.00946277	0.0445776	0.831891	-0.0779093	0.0968348	1.00951	0.925048	1.10168
261	met-c-896	ebi-a-GCST90013410	Basal cell carcinoma || id:ebi-a-GCST90013410	Mean diameter for LDL particles	Simple mode	18	0.0113379	0.0747327	0.881199	-0.135138	0.157814	1.0114	0.873595	1.17095
262	met-c-896	ebi-a-GCST90013410	Basal cell carcinoma || id:ebi-a-GCST90013410	Mean diameter for LDL particles	Weighted mode	18	0.00220138	0.0557207	0.968946	-0.107011	0.111414	1.0022	0.898516	1.11786
265	met-c-897	ebi-a-GCST90013410	Basal cell carcinoma || id:ebi-a-GCST90013410	Leucine	Inverse variance weighted	4	-0.0552899	0.0722055	0.443837	-0.196813	0.0862329	0.946211	0.821344	1.09006
269	met-c-897	ebi-a-GCST90013410	Basal cell carcinoma || id:ebi-a-GCST90013410	Leucine	Weighted median	4	-0.0473715	0.0805923	0.556672	-0.205332	0.110589	0.953733	0.814377	1.11694
267	met-c-897	ebi-a-GCST90013410	Basal cell carcinoma || id:ebi-a-GCST90013410	Leucine	Weighted mode	4	-0.0470913	0.09928	0.667654	-0.24168	0.147497	0.954	0.785307	1.15893
266	met-c-897	ebi-a-GCST90013410	Basal cell carcinoma || id:ebi-a-GCST90013410	Leucine	Simple mode	4	-0.025647	0.113248	0.835391	-0.247613	0.196319	0.974679	0.780662	1.21692
268	met-c-897	ebi-a-GCST90013410	Basal cell carcinoma || id:ebi-a-GCST90013410	Leucine	MR Egger	4	-0.0548407	0.349409	0.889695	-0.739683	0.630001	0.946636	0.477265	1.87761
273	met-c-898	ebi-a-GCST90013410	Basal cell carcinoma || id:ebi-a-GCST90013410	Total cholesterol in medium HDL	MR Egger	11	-0.227072	0.0958575	0.041988	-0.414953	-0.0391913	0.796863	0.660371	0.961567
274	met-c-898	ebi-a-GCST90013410	Basal cell carcinoma || id:ebi-a-GCST90013410	Total cholesterol in medium HDL	Weighted median	11	-0.0538913	0.0506547	0.287377	-0.153175	0.045392	0.947535	0.85798	1.04644
271	met-c-898	ebi-a-GCST90013410	Basal cell carcinoma || id:ebi-a-GCST90013410	Total cholesterol in medium HDL	Simple mode	11	0.105715	0.0958394	0.295847	-0.0821307	0.29356	1.1115	0.921152	1.34119
272	met-c-898	ebi-a-GCST90013410	Basal cell carcinoma || id:ebi-a-GCST90013410	Total cholesterol in medium HDL	Weighted mode	11	-0.0622507	0.0568956	0.299556	-0.173766	0.0492648	0.939647	0.840494	1.0505
270	met-c-898	ebi-a-GCST90013410	Basal cell carcinoma || id:ebi-a-GCST90013410	Total cholesterol in medium HDL	Inverse variance weighted	11	-0.0373342	0.0402873	0.354083	-0.116297	0.0416289	0.963354	0.890211	1.04251
278	met-c-899	ebi-a-GCST90013410	Basal cell carcinoma || id:ebi-a-GCST90013410	Cholesterol esters in medium HDL	MR Egger	11	-0.247037	0.109922	0.0512224	-0.462484	-0.031589	0.781112	0.629717	0.968905
277	met-c-899	ebi-a-GCST90013410	Basal cell carcinoma || id:ebi-a-GCST90013410	Cholesterol esters in medium HDL	Weighted mode	11	-0.0650524	0.0584479	0.291748	-0.17961	0.0495055	0.937018	0.835596	1.05075
279	met-c-899	ebi-a-GCST90013410	Basal cell carcinoma || id:ebi-a-GCST90013410	Cholesterol esters in medium HDL	Weighted median	11	-0.0406911	0.0557546	0.465497	-0.14997	0.068588	0.960126	0.860734	1.07099
275	met-c-899	ebi-a-GCST90013410	Basal cell carcinoma || id:ebi-a-GCST90013410	Cholesterol esters in medium HDL	Inverse variance weighted	11	-0.0213494	0.0455421	0.639224	-0.110612	0.0679131	0.978877	0.895286	1.07027
276	met-c-899	ebi-a-GCST90013410	Basal cell carcinoma || id:ebi-a-GCST90013410	Cholesterol esters in medium HDL	Simple mode	11	-0.0339996	0.100217	0.741431	-0.230425	0.162426	0.966572	0.794196	1.17636
283	met-c-900	ebi-a-GCST90013410	Basal cell carcinoma || id:ebi-a-GCST90013410	Free cholesterol in medium HDL	MR Egger	10	-0.196695	0.101917	0.0897272	-0.396453	0.00306235	0.821441	0.672702	1.00307
284	met-c-900	ebi-a-GCST90013410	Basal cell carcinoma || id:ebi-a-GCST90013410	Free cholesterol in medium HDL	Weighted median	10	-0.0664672	0.0538964	0.217486	-0.172104	0.0391698	0.935694	0.841892	1.03995
282	met-c-900	ebi-a-GCST90013410	Basal cell carcinoma || id:ebi-a-GCST90013410	Free cholesterol in medium HDL	Weighted mode	10	-0.0652193	0.0644988	0.338346	-0.191637	0.0611984	0.936862	0.825607	1.06311
281	met-c-900	ebi-a-GCST90013410	Basal cell carcinoma || id:ebi-a-GCST90013410	Free cholesterol in medium HDL	Simple mode	10	0.0902583	0.10086	0.394151	-0.107428	0.287944	1.09446	0.898141	1.33368
280	met-c-900	ebi-a-GCST90013410	Basal cell carcinoma || id:ebi-a-GCST90013410	Free cholesterol in medium HDL	Inverse variance weighted	10	-0.0318082	0.042592	0.455178	-0.115289	0.0516722	0.968692	0.891109	1.05303
288	met-c-901	ebi-a-GCST90013410	Basal cell carcinoma || id:ebi-a-GCST90013410	Total lipids in medium HDL	MR Egger	7	-0.415678	0.184896	0.074447	-0.778073	-0.0532826	0.659893	0.45929	0.948112
289	met-c-901	ebi-a-GCST90013410	Basal cell carcinoma || id:ebi-a-GCST90013410	Total lipids in medium HDL	Weighted median	7	-0.073795	0.0638575	0.247837	-0.198956	0.0513657	0.928862	0.819586	1.05271
287	met-c-901	ebi-a-GCST90013410	Basal cell carcinoma || id:ebi-a-GCST90013410	Total lipids in medium HDL	Weighted mode	7	-0.0755413	0.0732953	0.342451	-0.2192	0.0681175	0.927241	0.803161	1.07049
286	met-c-901	ebi-a-GCST90013410	Basal cell carcinoma || id:ebi-a-GCST90013410	Total lipids in medium HDL	Simple mode	7	-0.0500181	0.111312	0.668954	-0.268189	0.168153	0.951212	0.764763	1.18312
285	met-c-901	ebi-a-GCST90013410	Basal cell carcinoma || id:ebi-a-GCST90013410	Total lipids in medium HDL	Inverse variance weighted	7	-0.0252413	0.0613639	0.680825	-0.145515	0.095032	0.975075	0.864577	1.09969
293	met-c-902	ebi-a-GCST90013410	Basal cell carcinoma || id:ebi-a-GCST90013410	Concentration of medium HDL particles	MR Egger	6	-0.339442	0.279852	0.291886	-0.887953	0.209068	0.712167	0.411497	1.23253
292	met-c-902	ebi-a-GCST90013410	Basal cell carcinoma || id:ebi-a-GCST90013410	Concentration of medium HDL particles	Weighted mode	6	-0.0756893	0.0933429	0.454289	-0.258641	0.107263	0.927104	0.7721	1.11323
294	met-c-902	ebi-a-GCST90013410	Basal cell carcinoma || id:ebi-a-GCST90013410	Concentration of medium HDL particles	Weighted median	6	-0.0451129	0.0754751	0.550028	-0.193044	0.102818	0.95589	0.824446	1.10829
291	met-c-902	ebi-a-GCST90013410	Basal cell carcinoma || id:ebi-a-GCST90013410	Concentration of medium HDL particles	Simple mode	6	-0.0391385	0.122676	0.762594	-0.279583	0.201306	0.961618	0.756099	1.223
290	met-c-902	ebi-a-GCST90013410	Basal cell carcinoma || id:ebi-a-GCST90013410	Concentration of medium HDL particles	Inverse variance weighted	6	0.00341103	0.064344	0.957722	-0.122703	0.129525	1.00342	0.884526	1.13829
299	met-c-903	ebi-a-GCST90013410	Basal cell carcinoma || id:ebi-a-GCST90013410	Phospholipids in medium HDL	Weighted median	9	-0.0586377	0.0647035	0.364803	-0.185457	0.0681812	0.943048	0.830725	1.07056
295	met-c-903	ebi-a-GCST90013410	Basal cell carcinoma || id:ebi-a-GCST90013410	Phospholipids in medium HDL	Inverse variance weighted	9	-0.0470724	0.0523804	0.368832	-0.149738	0.0555932	0.954018	0.860933	1.05717
297	met-c-903	ebi-a-GCST90013410	Basal cell carcinoma || id:ebi-a-GCST90013410	Phospholipids in medium HDL	Weighted mode	9	-0.042746	0.0792951	0.604509	-0.198164	0.112672	0.958155	0.820235	1.11927
296	met-c-903	ebi-a-GCST90013410	Basal cell carcinoma || id:ebi-a-GCST90013410	Phospholipids in medium HDL	Simple mode	9	0.0211959	0.104563	0.844423	-0.183748	0.22614	1.02142	0.832146	1.25375
298	met-c-903	ebi-a-GCST90013410	Basal cell carcinoma || id:ebi-a-GCST90013410	Phospholipids in medium HDL	MR Egger	9	-0.00550848	0.13672	0.968987	-0.273479	0.262462	0.994507	0.760728	1.30013
300	met-c-904	ebi-a-GCST90013410	Basal cell carcinoma || id:ebi-a-GCST90013410	Total cholesterol in medium LDL	Inverse variance weighted	52	0.0226964	0.018523	0.220459	-0.0136087	0.0590015	1.02296	0.986483	1.06078
304	met-c-904	ebi-a-GCST90013410	Basal cell carcinoma || id:ebi-a-GCST90013410	Total cholesterol in medium LDL	Weighted median	52	0.00512212	0.0281527	0.855629	-0.0500571	0.0603013	1.00514	0.951175	1.06216
303	met-c-904	ebi-a-GCST90013410	Basal cell carcinoma || id:ebi-a-GCST90013410	Total cholesterol in medium LDL	MR Egger	52	-0.00305786	0.033672	0.928004	-0.069055	0.0629393	0.996947	0.933275	1.06496
302	met-c-904	ebi-a-GCST90013410	Basal cell carcinoma || id:ebi-a-GCST90013410	Total cholesterol in medium LDL	Weighted mode	52	-0.000483744	0.0285514	0.986548	-0.0564445	0.055477	0.999516	0.945119	1.05704
301	met-c-904	ebi-a-GCST90013410	Basal cell carcinoma || id:ebi-a-GCST90013410	Total cholesterol in medium LDL	Simple mode	52	-0.000483744	0.0527512	0.992719	-0.103876	0.102909	0.999516	0.901337	1.10839
305	met-c-905	ebi-a-GCST90013410	Basal cell carcinoma || id:ebi-a-GCST90013410	Cholesterol esters in medium LDL	Inverse variance weighted	54	0.0270712	0.0174335	0.120466	-0.00709857	0.061241	1.02744	0.992927	1.06316
308	met-c-905	ebi-a-GCST90013410	Basal cell carcinoma || id:ebi-a-GCST90013410	Cholesterol esters in medium LDL	MR Egger	54	-0.0116076	0.0318086	0.716652	-0.0739525	0.0507374	0.98846	0.928716	1.05205
309	met-c-905	ebi-a-GCST90013410	Basal cell carcinoma || id:ebi-a-GCST90013410	Cholesterol esters in medium LDL	Weighted median	54	0.00558861	0.0280525	0.842091	-0.0493942	0.0605714	1.0056	0.951806	1.06244
307	met-c-905	ebi-a-GCST90013410	Basal cell carcinoma || id:ebi-a-GCST90013410	Cholesterol esters in medium LDL	Weighted mode	54	0.00201374	0.0312069	0.948792	-0.0591517	0.0631792	1.00202	0.942564	1.06522
306	met-c-905	ebi-a-GCST90013410	Basal cell carcinoma || id:ebi-a-GCST90013410	Cholesterol esters in medium LDL	Simple mode	54	-0.00231979	0.0523611	0.964829	-0.104948	0.100308	0.997683	0.900372	1.10551
310	met-c-906	ebi-a-GCST90013410	Basal cell carcinoma || id:ebi-a-GCST90013410	Total lipids in medium LDL	Inverse variance weighted	52	0.0214504	0.0183484	0.24238	-0.0145125	0.0574133	1.02168	0.985592	1.05909
314	met-c-906	ebi-a-GCST90013410	Basal cell carcinoma || id:ebi-a-GCST90013410	Total lipids in medium LDL	Weighted median	52	0.00553913	0.0287766	0.84736	-0.0508629	0.0619412	1.00555	0.950409	1.0639
313	met-c-906	ebi-a-GCST90013410	Basal cell carcinoma || id:ebi-a-GCST90013410	Total lipids in medium LDL	MR Egger	52	-0.00560568	0.034353	0.871036	-0.0729376	0.0617262	0.99441	0.929659	1.06367
312	met-c-906	ebi-a-GCST90013410	Basal cell carcinoma || id:ebi-a-GCST90013410	Total lipids in medium LDL	Weighted mode	52	0.0023	0.0299478	0.939083	-0.0563977	0.0609977	1.0023	0.945163	1.0629
311	met-c-906	ebi-a-GCST90013410	Basal cell carcinoma || id:ebi-a-GCST90013410	Total lipids in medium LDL	Simple mode	52	0.0023	0.0541896	0.966311	-0.103912	0.108512	1.0023	0.901305	1.11462
315	met-c-907	ebi-a-GCST90013410	Basal cell carcinoma || id:ebi-a-GCST90013410	Concentration of medium LDL particles	Inverse variance weighted	52	0.0208921	0.0185054	0.258908	-0.0153784	0.0571627	1.02111	0.984739	1.05883
319	met-c-907	ebi-a-GCST90013410	Basal cell carcinoma || id:ebi-a-GCST90013410	Concentration of medium LDL particles	Weighted median	52	0.0063005	0.0282039	0.823231	-0.0489791	0.0615801	1.00632	0.952201	1.06352
316	met-c-907	ebi-a-GCST90013410	Basal cell carcinoma || id:ebi-a-GCST90013410	Concentration of medium LDL particles	Simple mode	52	0.0108406	0.0596473	0.856503	-0.106068	0.127749	1.0109	0.899363	1.13627
317	met-c-907	ebi-a-GCST90013410	Basal cell carcinoma || id:ebi-a-GCST90013410	Concentration of medium LDL particles	Weighted mode	52	0.00393239	0.0285223	0.890886	-0.0519714	0.0598362	1.00394	0.949356	1.06166
318	met-c-907	ebi-a-GCST90013410	Basal cell carcinoma || id:ebi-a-GCST90013410	Concentration of medium LDL particles	MR Egger	52	-0.00142843	0.0348414	0.967461	-0.0697175	0.0668606	0.998573	0.932657	1.06915
320	met-c-908	ebi-a-GCST90013410	Basal cell carcinoma || id:ebi-a-GCST90013410	Phospholipids in medium LDL	Inverse variance weighted	42	0.0169003	0.0209087	0.418923	-0.0240807	0.0578814	1.01704	0.976207	1.05959
323	met-c-908	ebi-a-GCST90013410	Basal cell carcinoma || id:ebi-a-GCST90013410	Phospholipids in medium LDL	MR Egger	42	-0.0103708	0.0393612	0.793535	-0.0875187	0.0667771	0.989683	0.916202	1.06906
321	met-c-908	ebi-a-GCST90013410	Basal cell carcinoma || id:ebi-a-GCST90013410	Phospholipids in medium LDL	Simple mode	42	0.0115509	0.0552328	0.835382	-0.0967054	0.119807	1.01162	0.907823	1.12728
324	met-c-908	ebi-a-GCST90013410	Basal cell carcinoma || id:ebi-a-GCST90013410	Phospholipids in medium LDL	Weighted median	42	0.00622218	0.0310467	0.841157	-0.0546294	0.0670737	1.00624	0.946836	1.06937
322	met-c-908	ebi-a-GCST90013410	Basal cell carcinoma || id:ebi-a-GCST90013410	Phospholipids in medium LDL	Weighted mode	42	0.00188295	0.0308855	0.951683	-0.0586527	0.0624186	1.00188	0.943034	1.06441
329	met-c-909	ebi-a-GCST90013410	Basal cell carcinoma || id:ebi-a-GCST90013410	Total cholesterol in medium VLDL	Weighted median	26	0.0414735	0.0385208	0.281635	-0.0340273	0.116974	1.04235	0.966545	1.12409
327	met-c-909	ebi-a-GCST90013410	Basal cell carcinoma || id:ebi-a-GCST90013410	Total cholesterol in medium VLDL	Weighted mode	26	0.0523388	0.0531566	0.334247	-0.0518481	0.156526	1.05373	0.949473	1.16944
325	met-c-909	ebi-a-GCST90013410	Basal cell carcinoma || id:ebi-a-GCST90013410	Total cholesterol in medium VLDL	Inverse variance weighted	26	0.0199593	0.0277377	0.471788	-0.0344066	0.0743252	1.02016	0.966179	1.07716
326	met-c-909	ebi-a-GCST90013410	Basal cell carcinoma || id:ebi-a-GCST90013410	Total cholesterol in medium VLDL	Simple mode	26	0.0405122	0.0683609	0.558757	-0.0934752	0.1745	1.04134	0.910761	1.19065
328	met-c-909	ebi-a-GCST90013410	Basal cell carcinoma || id:ebi-a-GCST90013410	Total cholesterol in medium VLDL	MR Egger	26	0.0159992	0.0762278	0.835528	-0.133407	0.165406	1.01613	0.875109	1.17987
334	met-c-910	ebi-a-GCST90013410	Basal cell carcinoma || id:ebi-a-GCST90013410	Cholesterol esters in medium VLDL	Weighted median	27	0.03996	0.0385657	0.300131	-0.0356288	0.115549	1.04077	0.964998	1.12249
332	met-c-910	ebi-a-GCST90013410	Basal cell carcinoma || id:ebi-a-GCST90013410	Cholesterol esters in medium VLDL	Weighted mode	27	0.0507406	0.0522178	0.340148	-0.0516063	0.153087	1.05205	0.949703	1.16543
330	met-c-910	ebi-a-GCST90013410	Basal cell carcinoma || id:ebi-a-GCST90013410	Cholesterol esters in medium VLDL	Inverse variance weighted	27	0.0208206	0.0267642	0.436611	-0.0316372	0.0732784	1.02104	0.968858	1.07603
331	met-c-910	ebi-a-GCST90013410	Basal cell carcinoma || id:ebi-a-GCST90013410	Cholesterol esters in medium VLDL	Simple mode	27	0.0383093	0.0622105	0.543379	-0.0836232	0.160242	1.03905	0.919778	1.17379
333	met-c-910	ebi-a-GCST90013410	Basal cell carcinoma || id:ebi-a-GCST90013410	Cholesterol esters in medium VLDL	MR Egger	27	0.0173848	0.0748331	0.818185	-0.129288	0.164058	1.01754	0.878721	1.17828
339	met-c-911	ebi-a-GCST90013410	Basal cell carcinoma || id:ebi-a-GCST90013410	Free cholesterol in medium VLDL	Weighted median	22	0.0471873	0.0405996	0.24513	-0.0323879	0.126762	1.04832	0.968131	1.13515
337	met-c-911	ebi-a-GCST90013410	Basal cell carcinoma || id:ebi-a-GCST90013410	Free cholesterol in medium VLDL	Weighted mode	22	0.054628	0.0520742	0.306083	-0.0474374	0.156694	1.05615	0.95367	1.16964
338	met-c-911	ebi-a-GCST90013410	Basal cell carcinoma || id:ebi-a-GCST90013410	Free cholesterol in medium VLDL	MR Egger	22	0.0528136	0.0765634	0.498245	-0.0972506	0.202878	1.05423	0.907329	1.22492
336	met-c-911	ebi-a-GCST90013410	Basal cell carcinoma || id:ebi-a-GCST90013410	Free cholesterol in medium VLDL	Simple mode	22	0.0399185	0.0661102	0.552432	-0.0896575	0.169495	1.04073	0.914244	1.18471
335	met-c-911	ebi-a-GCST90013410	Basal cell carcinoma || id:ebi-a-GCST90013410	Free cholesterol in medium VLDL	Inverse variance weighted	22	0.0141891	0.0298852	0.634939	-0.0443859	0.0727641	1.01429	0.956585	1.07548
342	met-c-912	ebi-a-GCST90013410	Basal cell carcinoma || id:ebi-a-GCST90013410	Total lipids in medium VLDL	Weighted mode	19	0.049794	0.0552229	0.379128	-0.0584428	0.158031	1.05105	0.943232	1.1712
344	met-c-912	ebi-a-GCST90013410	Basal cell carcinoma || id:ebi-a-GCST90013410	Total lipids in medium VLDL	Weighted median	19	0.0300011	0.0430703	0.486078	-0.0544168	0.114419	1.03046	0.947037	1.12122
340	met-c-912	ebi-a-GCST90013410	Basal cell carcinoma || id:ebi-a-GCST90013410	Total lipids in medium VLDL	Inverse variance weighted	19	0.0208345	0.0311758	0.503948	-0.0402701	0.0819391	1.02105	0.96053	1.08539
343	met-c-912	ebi-a-GCST90013410	Basal cell carcinoma || id:ebi-a-GCST90013410	Total lipids in medium VLDL	MR Egger	19	0.0415598	0.0781288	0.601651	-0.111573	0.194692	1.04244	0.894426	1.21494
341	met-c-912	ebi-a-GCST90013410	Basal cell carcinoma || id:ebi-a-GCST90013410	Total lipids in medium VLDL	Simple mode	19	0.0236541	0.0653509	0.7216	-0.104434	0.151742	1.02394	0.900835	1.16386
347	met-c-913	ebi-a-GCST90013410	Basal cell carcinoma || id:ebi-a-GCST90013410	Concentration of medium VLDL particles	Weighted mode	21	0.0468291	0.0525067	0.383068	-0.0560841	0.149742	1.04794	0.94546	1.16153
348	met-c-913	ebi-a-GCST90013410	Basal cell carcinoma || id:ebi-a-GCST90013410	Concentration of medium VLDL particles	MR Egger	21	0.0670671	0.0772987	0.396421	-0.0844385	0.218573	1.06937	0.919028	1.2443
349	met-c-913	ebi-a-GCST90013410	Basal cell carcinoma || id:ebi-a-GCST90013410	Concentration of medium VLDL particles	Weighted median	21	0.025728	0.0404767	0.525021	-0.0536063	0.105062	1.02606	0.947805	1.11078
346	met-c-913	ebi-a-GCST90013410	Basal cell carcinoma || id:ebi-a-GCST90013410	Concentration of medium VLDL particles	Simple mode	21	0.0225718	0.0730313	0.760465	-0.12057	0.165713	1.02283	0.886415	1.18023
345	met-c-913	ebi-a-GCST90013410	Basal cell carcinoma || id:ebi-a-GCST90013410	Concentration of medium VLDL particles	Inverse variance weighted	21	0.00756727	0.0295573	0.797935	-0.050365	0.0654996	1.0076	0.950882	1.06769
354	met-c-914	ebi-a-GCST90013410	Basal cell carcinoma || id:ebi-a-GCST90013410	Phospholipids in medium VLDL	Weighted median	25	0.059162	0.0403316	0.142407	-0.019888	0.138212	1.06095	0.980308	1.14822
352	met-c-914	ebi-a-GCST90013410	Basal cell carcinoma || id:ebi-a-GCST90013410	Phospholipids in medium VLDL	Weighted mode	25	0.0539211	0.0499771	0.291349	-0.044034	0.151876	1.0554	0.956921	1.16402
350	met-c-914	ebi-a-GCST90013410	Basal cell carcinoma || id:ebi-a-GCST90013410	Phospholipids in medium VLDL	Inverse variance weighted	25	0.0232024	0.0284584	0.414896	-0.0325761	0.0789809	1.02347	0.967949	1.08218
351	met-c-914	ebi-a-GCST90013410	Basal cell carcinoma || id:ebi-a-GCST90013410	Phospholipids in medium VLDL	Simple mode	25	0.0469886	0.0655078	0.480114	-0.0814066	0.175384	1.04811	0.921819	1.1917
353	met-c-914	ebi-a-GCST90013410	Basal cell carcinoma || id:ebi-a-GCST90013410	Phospholipids in medium VLDL	MR Egger	25	0.0425576	0.0715248	0.557649	-0.097631	0.182746	1.04348	0.906984	1.20051
357	met-c-915	ebi-a-GCST90013410	Basal cell carcinoma || id:ebi-a-GCST90013410	Triglycerides in medium VLDL	Weighted mode	21	0.0543171	0.0587128	0.365926	-0.0607599	0.169394	1.05582	0.941049	1.18459
359	met-c-915	ebi-a-GCST90013410	Basal cell carcinoma || id:ebi-a-GCST90013410	Triglycerides in medium VLDL	Weighted median	21	0.0289133	0.0457858	0.52772	-0.0608269	0.118653	1.02934	0.940986	1.12598
356	met-c-915	ebi-a-GCST90013410	Basal cell carcinoma || id:ebi-a-GCST90013410	Triglycerides in medium VLDL	Simple mode	21	0.0368203	0.0838079	0.665125	-0.127443	0.201084	1.03751	0.880343	1.22273
358	met-c-915	ebi-a-GCST90013410	Basal cell carcinoma || id:ebi-a-GCST90013410	Triglycerides in medium VLDL	MR Egger	21	0.0227569	0.0828384	0.786501	-0.139606	0.18512	1.02302	0.869701	1.20336
355	met-c-915	ebi-a-GCST90013410	Basal cell carcinoma || id:ebi-a-GCST90013410	Triglycerides in medium VLDL	Inverse variance weighted	21	0.00416726	0.0316092	0.895113	-0.0577868	0.0661213	1.00418	0.943851	1.06836
364	met-c-916	ebi-a-GCST90013410	Basal cell carcinoma || id:ebi-a-GCST90013410	Mono-unsaturated fatty acids	Weighted median	7	0.0437298	0.0536602	0.415107	-0.0614442	0.148904	1.0447	0.940405	1.16056
361	met-c-916	ebi-a-GCST90013410	Basal cell carcinoma || id:ebi-a-GCST90013410	Mono-unsaturated fatty acids	Simple mode	7	0.059953	0.0812899	0.488633	-0.0993752	0.219281	1.06179	0.905403	1.24518
362	met-c-916	ebi-a-GCST90013410	Basal cell carcinoma || id:ebi-a-GCST90013410	Mono-unsaturated fatty acids	Weighted mode	7	0.0472441	0.0700986	0.525432	-0.0901492	0.184637	1.04838	0.913795	1.20278
363	met-c-916	ebi-a-GCST90013410	Basal cell carcinoma || id:ebi-a-GCST90013410	Mono-unsaturated fatty acids	MR Egger	7	-0.0936305	0.172003	0.609584	-0.430756	0.243495	0.910619	0.650018	1.2757
360	met-c-916	ebi-a-GCST90013410	Basal cell carcinoma || id:ebi-a-GCST90013410	Mono-unsaturated fatty acids	Inverse variance weighted	7	0.0176923	0.0443008	0.689623	-0.0691373	0.104522	1.01785	0.933199	1.11018
365	met-c-917	ebi-a-GCST90013410	Basal cell carcinoma || id:ebi-a-GCST90013410	Other polyunsaturated fatty acids than 18:2	Inverse variance weighted	44	0.0818084	0.0161001	3.75e-07	0.0502523	0.113365	1.08525	1.05154	1.12004
369	met-c-917	ebi-a-GCST90013410	Basal cell carcinoma || id:ebi-a-GCST90013410	Other polyunsaturated fatty acids than 18:2	Weighted median	44	0.0914576	0.0259577	0.000426164	0.0405804	0.142335	1.09577	1.04142	1.15296
367	met-c-917	ebi-a-GCST90013410	Basal cell carcinoma || id:ebi-a-GCST90013410	Other polyunsaturated fatty acids than 18:2	Weighted mode	44	0.0945724	0.0256158	0.000622889	0.0443655	0.144779	1.09919	1.04536	1.15578
368	met-c-917	ebi-a-GCST90013410	Basal cell carcinoma || id:ebi-a-GCST90013410	Other polyunsaturated fatty acids than 18:2	MR Egger	44	0.0836418	0.0334522	0.0163968	0.0180755	0.149208	1.08724	1.01824	1.16091
366	met-c-917	ebi-a-GCST90013410	Basal cell carcinoma || id:ebi-a-GCST90013410	Other polyunsaturated fatty acids than 18:2	Simple mode	44	0.0826313	0.0487597	0.0973711	-0.0129378	0.1782	1.08614	0.987146	1.19506
373	met-c-918	ebi-a-GCST90013410	Basal cell carcinoma || id:ebi-a-GCST90013410	Phosphatidylcholine and other cholines	MR Egger	11	0.097786	0.125844	0.457072	-0.148869	0.344441	1.10273	0.861682	1.4112
370	met-c-918	ebi-a-GCST90013410	Basal cell carcinoma || id:ebi-a-GCST90013410	Phosphatidylcholine and other cholines	Inverse variance weighted	11	-0.0153265	0.0324904	0.637123	-0.0790076	0.0483546	0.98479	0.924033	1.04954
372	met-c-918	ebi-a-GCST90013410	Basal cell carcinoma || id:ebi-a-GCST90013410	Phosphatidylcholine and other cholines	Weighted mode	11	0.0283745	0.0600046	0.646456	-0.0892344	0.145983	1.02878	0.914631	1.15718
371	met-c-918	ebi-a-GCST90013410	Basal cell carcinoma || id:ebi-a-GCST90013410	Phosphatidylcholine and other cholines	Simple mode	11	0.027037	0.0674388	0.696917	-0.105143	0.159217	1.02741	0.900196	1.17259
374	met-c-918	ebi-a-GCST90013410	Basal cell carcinoma || id:ebi-a-GCST90013410	Phosphatidylcholine and other cholines	Weighted median	11	0.00827756	0.0427702	0.846539	-0.075552	0.0921071	1.00831	0.927232	1.09648
379	met-c-919	ebi-a-GCST90013410	Basal cell carcinoma || id:ebi-a-GCST90013410	Phenylalanine	Weighted median	5	-0.14397	0.087614	0.100335	-0.315694	0.0277532	0.865913	0.729283	1.02814
375	met-c-919	ebi-a-GCST90013410	Basal cell carcinoma || id:ebi-a-GCST90013410	Phenylalanine	Inverse variance weighted	5	-0.107652	0.0719586	0.134645	-0.248691	0.0333865	0.89794	0.779821	1.03395
377	met-c-919	ebi-a-GCST90013410	Basal cell carcinoma || id:ebi-a-GCST90013410	Phenylalanine	Weighted mode	5	-0.245469	0.157805	0.1948	-0.554766	0.0638275	0.782337	0.574206	1.06591
376	met-c-919	ebi-a-GCST90013410	Basal cell carcinoma || id:ebi-a-GCST90013410	Phenylalanine	Simple mode	5	-0.232024	0.158238	0.216453	-0.542172	0.0781232	0.792927	0.581484	1.08126
378	met-c-919	ebi-a-GCST90013410	Basal cell carcinoma || id:ebi-a-GCST90013410	Phenylalanine	MR Egger	5	-0.197617	0.351711	0.613445	-0.886971	0.491736	0.820684	0.411902	1.63515
380	met-c-920	ebi-a-GCST90013410	Basal cell carcinoma || id:ebi-a-GCST90013410	Pyruvate	Inverse variance weighted	3	0.0658652	0.0995912	0.508384	-0.129334	0.261064	1.06808	0.878681	1.29831
384	met-c-920	ebi-a-GCST90013410	Basal cell carcinoma || id:ebi-a-GCST90013410	Pyruvate	Weighted median	3	0.0679925	0.105731	0.52018	-0.139241	0.275226	1.07036	0.870018	1.31683
381	met-c-920	ebi-a-GCST90013410	Basal cell carcinoma || id:ebi-a-GCST90013410	Pyruvate	Simple mode	3	0.106009	0.140722	0.529862	-0.169807	0.381824	1.11183	0.843828	1.46495
383	met-c-920	ebi-a-GCST90013410	Basal cell carcinoma || id:ebi-a-GCST90013410	Pyruvate	MR Egger	3	0.173037	0.290661	0.658152	-0.396659	0.742733	1.18891	0.672563	2.10167
382	met-c-920	ebi-a-GCST90013410	Basal cell carcinoma || id:ebi-a-GCST90013410	Pyruvate	Weighted mode	3	0.0336649	0.14273	0.835491	-0.246085	0.313415	1.03424	0.781855	1.36809
385	met-c-921	ebi-a-GCST90013410	Basal cell carcinoma || id:ebi-a-GCST90013410	Total lipids in small HDL	Inverse variance weighted	15	0.0762042	0.0325829	0.0193468	0.0123417	0.140067	1.07918	1.01242	1.15035
389	met-c-921	ebi-a-GCST90013410	Basal cell carcinoma || id:ebi-a-GCST90013410	Total lipids in small HDL	Weighted median	15	0.0756091	0.0451544	0.0940408	-0.0128935	0.164112	1.07854	0.987189	1.17835
388	met-c-921	ebi-a-GCST90013410	Basal cell carcinoma || id:ebi-a-GCST90013410	Total lipids in small HDL	MR Egger	15	0.121397	0.0763427	0.135815	-0.0282351	0.271028	1.12907	0.97216	1.31131
387	met-c-921	ebi-a-GCST90013410	Basal cell carcinoma || id:ebi-a-GCST90013410	Total lipids in small HDL	Weighted mode	15	0.0689256	0.0528762	0.213424	-0.0347117	0.172563	1.07136	0.965884	1.18835
386	met-c-921	ebi-a-GCST90013410	Basal cell carcinoma || id:ebi-a-GCST90013410	Total lipids in small HDL	Simple mode	15	0.0571934	0.0710391	0.434224	-0.0820432	0.19643	1.05886	0.921232	1.21705
390	met-c-922	ebi-a-GCST90013410	Basal cell carcinoma || id:ebi-a-GCST90013410	Concentration of small HDL particles	Inverse variance weighted	12	0.0932552	0.035224	0.00810919	0.0242161	0.162294	1.09774	1.02451	1.17621
394	met-c-922	ebi-a-GCST90013410	Basal cell carcinoma || id:ebi-a-GCST90013410	Concentration of small HDL particles	Weighted median	12	0.0841102	0.047799	0.0784646	-0.00957581	0.177796	1.08775	0.99047	1.19458
392	met-c-922	ebi-a-GCST90013410	Basal cell carcinoma || id:ebi-a-GCST90013410	Concentration of small HDL particles	Weighted mode	12	0.0737487	0.0624146	0.262282	-0.0485838	0.196081	1.07654	0.952577	1.21663
391	met-c-922	ebi-a-GCST90013410	Basal cell carcinoma || id:ebi-a-GCST90013410	Concentration of small HDL particles	Simple mode	12	0.0622095	0.0697885	0.391795	-0.0745758	0.198995	1.06419	0.928137	1.22018
393	met-c-922	ebi-a-GCST90013410	Basal cell carcinoma || id:ebi-a-GCST90013410	Concentration of small HDL particles	MR Egger	12	0.027676	0.0821852	0.743264	-0.133407	0.188759	1.02806	0.875109	1.20775
399	met-c-923	ebi-a-GCST90013410	Basal cell carcinoma || id:ebi-a-GCST90013410	Triglycerides in small HDL	Weighted median	18	0.0763803	0.0433285	0.0779311	-0.00854357	0.161304	1.07937	0.991493	1.17504
395	met-c-923	ebi-a-GCST90013410	Basal cell carcinoma || id:ebi-a-GCST90013410	Triglycerides in small HDL	Inverse variance weighted	18	0.0531761	0.0317746	0.0942208	-0.0091021	0.115454	1.05462	0.990939	1.12238
398	met-c-923	ebi-a-GCST90013410	Basal cell carcinoma || id:ebi-a-GCST90013410	Triglycerides in small HDL	MR Egger	18	0.126355	0.0881363	0.170932	-0.0463925	0.299102	1.13468	0.954667	1.34865
397	met-c-923	ebi-a-GCST90013410	Basal cell carcinoma || id:ebi-a-GCST90013410	Triglycerides in small HDL	Weighted mode	18	0.0707658	0.0523604	0.194242	-0.0318605	0.173392	1.07333	0.968642	1.18933
396	met-c-923	ebi-a-GCST90013410	Basal cell carcinoma || id:ebi-a-GCST90013410	Triglycerides in small HDL	Simple mode	18	0.0508581	0.0698164	0.476251	-0.085982	0.187698	1.05217	0.917611	1.20647
400	met-c-924	ebi-a-GCST90013410	Basal cell carcinoma || id:ebi-a-GCST90013410	Total cholesterol in small LDL	Inverse variance weighted	51	0.0325521	0.0193261	0.0921121	-0.00532704	0.0704312	1.03309	0.994687	1.07297
404	met-c-924	ebi-a-GCST90013410	Basal cell carcinoma || id:ebi-a-GCST90013410	Total cholesterol in small LDL	Weighted median	51	0.00661221	0.0291237	0.820394	-0.0504703	0.0636947	1.00663	0.950782	1.06577
403	met-c-924	ebi-a-GCST90013410	Basal cell carcinoma || id:ebi-a-GCST90013410	Total cholesterol in small LDL	MR Egger	51	0.00596609	0.036908	0.872248	-0.0663737	0.0783059	1.00598	0.935781	1.08145
401	met-c-924	ebi-a-GCST90013410	Basal cell carcinoma || id:ebi-a-GCST90013410	Total cholesterol in small LDL	Simple mode	51	0.00228984	0.0587389	0.969059	-0.112838	0.117418	1.00229	0.893295	1.12459
402	met-c-924	ebi-a-GCST90013410	Basal cell carcinoma || id:ebi-a-GCST90013410	Total cholesterol in small LDL	Weighted mode	51	-0.000107625	0.0313816	0.997277	-0.0616155	0.0614002	0.999892	0.940244	1.06332
405	met-c-925	ebi-a-GCST90013410	Basal cell carcinoma || id:ebi-a-GCST90013410	Total lipids in small LDL	Inverse variance weighted	51	0.0204264	0.0195655	0.296485	-0.017922	0.0587747	1.02064	0.982238	1.06054
406	met-c-925	ebi-a-GCST90013410	Basal cell carcinoma || id:ebi-a-GCST90013410	Total lipids in small LDL	Simple mode	51	0.0128798	0.056577	0.820846	-0.0980112	0.123771	1.01296	0.906639	1.13176
409	met-c-925	ebi-a-GCST90013410	Basal cell carcinoma || id:ebi-a-GCST90013410	Total lipids in small LDL	Weighted median	51	0.00644181	0.0295781	0.827593	-0.0515312	0.0644148	1.00646	0.949774	1.06653
408	met-c-925	ebi-a-GCST90013410	Basal cell carcinoma || id:ebi-a-GCST90013410	Total lipids in small LDL	MR Egger	51	-0.00835237	0.039318	0.832652	-0.0854157	0.0687109	0.991682	0.918131	1.07113
407	met-c-925	ebi-a-GCST90013410	Basal cell carcinoma || id:ebi-a-GCST90013410	Total lipids in small LDL	Weighted mode	51	0.00569467	0.0322516	0.860559	-0.0575185	0.0689079	1.00571	0.944104	1.07134
410	met-c-926	ebi-a-GCST90013410	Basal cell carcinoma || id:ebi-a-GCST90013410	Concentration of small LDL particles	Inverse variance weighted	44	0.0219319	0.0201912	0.277386	-0.0176428	0.0615066	1.02217	0.982512	1.06344
412	met-c-926	ebi-a-GCST90013410	Basal cell carcinoma || id:ebi-a-GCST90013410	Concentration of small LDL particles	Weighted mode	44	0.010294	0.0343519	0.765878	-0.0570358	0.0776238	1.01035	0.94456	1.08072
414	met-c-926	ebi-a-GCST90013410	Basal cell carcinoma || id:ebi-a-GCST90013410	Concentration of small LDL particles	Weighted median	44	0.00735258	0.0311163	0.813205	-0.0536354	0.0683406	1.00738	0.947778	1.07073
413	met-c-926	ebi-a-GCST90013410	Basal cell carcinoma || id:ebi-a-GCST90013410	Concentration of small LDL particles	MR Egger	44	0.00952356	0.0401025	0.813439	-0.0690773	0.0881245	1.00957	0.933255	1.09212
411	met-c-926	ebi-a-GCST90013410	Basal cell carcinoma || id:ebi-a-GCST90013410	Concentration of small LDL particles	Simple mode	44	0.0128347	0.0550356	0.816707	-0.095035	0.120704	1.01292	0.909341	1.12829
415	met-c-927	ebi-a-GCST90013410	Basal cell carcinoma || id:ebi-a-GCST90013410	Total cholesterol in small VLDL	Inverse variance weighted	30	0.0441958	0.0270256	0.10198	-0.00877447	0.097166	1.04519	0.991264	1.10204
419	met-c-927	ebi-a-GCST90013410	Basal cell carcinoma || id:ebi-a-GCST90013410	Total cholesterol in small VLDL	Weighted median	30	0.0345948	0.0347736	0.319805	-0.0335614	0.102751	1.0352	0.966996	1.10822
417	met-c-927	ebi-a-GCST90013410	Basal cell carcinoma || id:ebi-a-GCST90013410	Total cholesterol in small VLDL	Weighted mode	30	0.0459387	0.0545087	0.40625	-0.0608983	0.152776	1.04701	0.940919	1.16506
416	met-c-927	ebi-a-GCST90013410	Basal cell carcinoma || id:ebi-a-GCST90013410	Total cholesterol in small VLDL	Simple mode	30	0.0526189	0.0655091	0.428376	-0.0757789	0.181017	1.05403	0.927021	1.19844
418	met-c-927	ebi-a-GCST90013410	Basal cell carcinoma || id:ebi-a-GCST90013410	Total cholesterol in small VLDL	MR Egger	30	0.00630509	0.0668642	0.925545	-0.124749	0.137359	1.00633	0.882719	1.14724
420	met-c-928	ebi-a-GCST90013410	Basal cell carcinoma || id:ebi-a-GCST90013410	Free cholesterol in small VLDL	Inverse variance weighted	28	0.0538727	0.0260492	0.0386295	0.00281622	0.104929	1.05535	1.00282	1.11063
424	met-c-928	ebi-a-GCST90013410	Basal cell carcinoma || id:ebi-a-GCST90013410	Free cholesterol in small VLDL	Weighted median	28	0.042842	0.0377432	0.256337	-0.0311347	0.116819	1.04377	0.969345	1.12392
422	met-c-928	ebi-a-GCST90013410	Basal cell carcinoma || id:ebi-a-GCST90013410	Free cholesterol in small VLDL	Weighted mode	28	0.0408852	0.0515738	0.434834	-0.0601995	0.14197	1.04173	0.941577	1.15254
421	met-c-928	ebi-a-GCST90013410	Basal cell carcinoma || id:ebi-a-GCST90013410	Free cholesterol in small VLDL	Simple mode	28	0.0335082	0.0612539	0.588845	-0.0865493	0.153566	1.03408	0.91709	1.16598
423	met-c-928	ebi-a-GCST90013410	Basal cell carcinoma || id:ebi-a-GCST90013410	Free cholesterol in small VLDL	MR Egger	28	-0.00936474	0.07205	0.897586	-0.150583	0.131853	0.990679	0.860207	1.14094
425	met-c-929	ebi-a-GCST90013410	Basal cell carcinoma || id:ebi-a-GCST90013410	Total lipids in small VLDL	Inverse variance weighted	27	0.0467486	0.0263761	0.0763302	-0.00494847	0.0984457	1.04786	0.995064	1.10345
429	met-c-929	ebi-a-GCST90013410	Basal cell carcinoma || id:ebi-a-GCST90013410	Total lipids in small VLDL	Weighted median	27	0.0492866	0.0365809	0.177874	-0.022412	0.120985	1.05052	0.977837	1.12861
427	met-c-929	ebi-a-GCST90013410	Basal cell carcinoma || id:ebi-a-GCST90013410	Total lipids in small VLDL	Weighted mode	27	0.0417455	0.0511965	0.422252	-0.0585997	0.142091	1.04263	0.943084	1.15268
428	met-c-929	ebi-a-GCST90013410	Basal cell carcinoma || id:ebi-a-GCST90013410	Total lipids in small VLDL	MR Egger	27	0.0374342	0.0749466	0.62181	-0.109461	0.184329	1.03814	0.896317	1.20241
426	met-c-929	ebi-a-GCST90013410	Basal cell carcinoma || id:ebi-a-GCST90013410	Total lipids in small VLDL	Simple mode	27	0.0304831	0.0611293	0.622207	-0.0893302	0.150296	1.03095	0.914544	1.16218
430	met-c-930	ebi-a-GCST90013410	Basal cell carcinoma || id:ebi-a-GCST90013410	Concentration of small VLDL particles	Inverse variance weighted	26	0.0403546	0.0264224	0.12669	-0.0114334	0.0921426	1.04118	0.988632	1.09652
434	met-c-930	ebi-a-GCST90013410	Basal cell carcinoma || id:ebi-a-GCST90013410	Concentration of small VLDL particles	Weighted median	26	0.0455748	0.0364001	0.210551	-0.0257694	0.116919	1.04663	0.97456	1.12403
432	met-c-930	ebi-a-GCST90013410	Basal cell carcinoma || id:ebi-a-GCST90013410	Concentration of small VLDL particles	Weighted mode	26	0.0399458	0.0479975	0.413148	-0.0541292	0.134021	1.04075	0.94731	1.14342
431	met-c-930	ebi-a-GCST90013410	Basal cell carcinoma || id:ebi-a-GCST90013410	Concentration of small VLDL particles	Simple mode	26	0.0274065	0.0599186	0.651337	-0.090034	0.144847	1.02779	0.9139	1.15586
433	met-c-930	ebi-a-GCST90013410	Basal cell carcinoma || id:ebi-a-GCST90013410	Concentration of small VLDL particles	MR Egger	26	0.0323967	0.0745062	0.667579	-0.113635	0.178429	1.03293	0.892583	1.19534
435	met-c-931	ebi-a-GCST90013410	Basal cell carcinoma || id:ebi-a-GCST90013410	Phospholipids in small VLDL	Inverse variance weighted	27	0.0451107	0.0270428	0.0952916	-0.00789322	0.0981147	1.04614	0.992138	1.10309
439	met-c-931	ebi-a-GCST90013410	Basal cell carcinoma || id:ebi-a-GCST90013410	Phospholipids in small VLDL	Weighted median	27	0.0541752	0.0389425	0.164177	-0.0221521	0.130502	1.05567	0.978091	1.1394
437	met-c-931	ebi-a-GCST90013410	Basal cell carcinoma || id:ebi-a-GCST90013410	Phospholipids in small VLDL	Weighted mode	27	0.0549579	0.049713	0.279067	-0.0424797	0.152395	1.0565	0.95841	1.16462
438	met-c-931	ebi-a-GCST90013410	Basal cell carcinoma || id:ebi-a-GCST90013410	Phospholipids in small VLDL	MR Egger	27	0.0570995	0.0755516	0.456851	-0.0909817	0.205181	1.05876	0.913034	1.22775
436	met-c-931	ebi-a-GCST90013410	Basal cell carcinoma || id:ebi-a-GCST90013410	Phospholipids in small VLDL	Simple mode	27	0.0412909	0.0631017	0.518631	-0.0823885	0.16497	1.04216	0.920914	1.17936
443	met-c-932	ebi-a-GCST90013410	Basal cell carcinoma || id:ebi-a-GCST90013410	Triglycerides in small VLDL	MR Egger	28	0.110669	0.0725433	0.139194	-0.031516	0.252854	1.11702	0.968975	1.28769
440	met-c-932	ebi-a-GCST90013410	Basal cell carcinoma || id:ebi-a-GCST90013410	Triglycerides in small VLDL	Inverse variance weighted	28	0.0347855	0.0275318	0.206422	-0.0191769	0.0887479	1.0354	0.981006	1.09281
444	met-c-932	ebi-a-GCST90013410	Basal cell carcinoma || id:ebi-a-GCST90013410	Triglycerides in small VLDL	Weighted median	28	0.0344055	0.0369914	0.352322	-0.0380976	0.106909	1.035	0.962619	1.11283
442	met-c-932	ebi-a-GCST90013410	Basal cell carcinoma || id:ebi-a-GCST90013410	Triglycerides in small VLDL	Weighted mode	28	0.0461992	0.0494056	0.358025	-0.0506358	0.143034	1.04728	0.950625	1.15377
441	met-c-932	ebi-a-GCST90013410	Basal cell carcinoma || id:ebi-a-GCST90013410	Triglycerides in small VLDL	Simple mode	28	0.0207937	0.0639521	0.747578	-0.104552	0.14614	1.02101	0.900728	1.15736
446	met-c-933	ebi-a-GCST90013410	Basal cell carcinoma || id:ebi-a-GCST90013410	Serum total cholesterol	Simple mode	47	0.0195697	0.0588796	0.741121	-0.0958342	0.134974	1.01976	0.908615	1.14451
447	met-c-933	ebi-a-GCST90013410	Basal cell carcinoma || id:ebi-a-GCST90013410	Serum total cholesterol	Weighted mode	47	0.00918835	0.0381452	0.81072	-0.0655763	0.083953	1.00923	0.936528	1.08758
448	met-c-933	ebi-a-GCST90013410	Basal cell carcinoma || id:ebi-a-GCST90013410	Serum total cholesterol	MR Egger	47	0.0100177	0.0417485	0.811456	-0.0718093	0.0918447	1.01007	0.930708	1.09619
449	met-c-933	ebi-a-GCST90013410	Basal cell carcinoma || id:ebi-a-GCST90013410	Serum total cholesterol	Weighted median	47	0.00545	0.033292	0.869965	-0.0598023	0.0707023	1.00546	0.941951	1.07326
445	met-c-933	ebi-a-GCST90013410	Basal cell carcinoma || id:ebi-a-GCST90013410	Serum total cholesterol	Inverse variance weighted	47	0.00047968	0.0210423	0.981813	-0.0407633	0.0417227	1.00048	0.960056	1.04261
452	met-c-934	ebi-a-GCST90013410	Basal cell carcinoma || id:ebi-a-GCST90013410	Serum total triglycerides	Weighted mode	23	0.0465945	0.0512908	0.373491	-0.0539354	0.147124	1.0477	0.947493	1.1585
454	met-c-934	ebi-a-GCST90013410	Basal cell carcinoma || id:ebi-a-GCST90013410	Serum total triglycerides	Weighted median	23	0.0250734	0.0397549	0.528237	-0.0528463	0.102993	1.02539	0.948526	1.10848
453	met-c-934	ebi-a-GCST90013410	Basal cell carcinoma || id:ebi-a-GCST90013410	Serum total triglycerides	MR Egger	23	0.0486984	0.0802908	0.550667	-0.108672	0.206068	1.0499	0.897025	1.22884
451	met-c-934	ebi-a-GCST90013410	Basal cell carcinoma || id:ebi-a-GCST90013410	Serum total triglycerides	Simple mode	23	0.024895	0.0707957	0.72845	-0.113865	0.163655	1.02521	0.892379	1.17781
450	met-c-934	ebi-a-GCST90013410	Basal cell carcinoma || id:ebi-a-GCST90013410	Serum total triglycerides	Inverse variance weighted	23	0.00480672	0.0291455	0.869006	-0.0523185	0.0619319	1.00482	0.949027	1.06389
458	met-c-935	ebi-a-GCST90013410	Basal cell carcinoma || id:ebi-a-GCST90013410	Sphingomyelins	MR Egger	9	0.0837641	0.0929003	0.397201	-0.0983204	0.265849	1.08737	0.906358	1.30454
457	met-c-935	ebi-a-GCST90013410	Basal cell carcinoma || id:ebi-a-GCST90013410	Sphingomyelins	Weighted mode	9	0.0510853	0.0613193	0.428956	-0.0691006	0.171271	1.05241	0.933233	1.18681
459	met-c-935	ebi-a-GCST90013410	Basal cell carcinoma || id:ebi-a-GCST90013410	Sphingomyelins	Weighted median	9	0.041096	0.0544787	0.450639	-0.0656822	0.147874	1.04195	0.936428	1.15937
455	met-c-935	ebi-a-GCST90013410	Basal cell carcinoma || id:ebi-a-GCST90013410	Sphingomyelins	Inverse variance weighted	9	0.0193231	0.0420389	0.645768	-0.0630731	0.101719	1.01951	0.938875	1.10707
456	met-c-935	ebi-a-GCST90013410	Basal cell carcinoma || id:ebi-a-GCST90013410	Sphingomyelins	Simple mode	9	0.0380638	0.0808769	0.650464	-0.120455	0.196583	1.0388	0.886517	1.21724
464	met-c-936	ebi-a-GCST90013410	Basal cell carcinoma || id:ebi-a-GCST90013410	Total fatty acids	Weighted median	14	0.0424877	0.0464337	0.360182	-0.0485223	0.133498	1.0434	0.952636	1.14282
460	met-c-936	ebi-a-GCST90013410	Basal cell carcinoma || id:ebi-a-GCST90013410	Total fatty acids	Inverse variance weighted	14	0.0319467	0.0350477	0.362021	-0.0367468	0.10064	1.03246	0.96392	1.10588
462	met-c-936	ebi-a-GCST90013410	Basal cell carcinoma || id:ebi-a-GCST90013410	Total fatty acids	Weighted mode	14	0.0402721	0.0555856	0.481592	-0.0686756	0.14922	1.04109	0.933629	1.16093
461	met-c-936	ebi-a-GCST90013410	Basal cell carcinoma || id:ebi-a-GCST90013410	Total fatty acids	Simple mode	14	0.0402721	0.067256	0.559604	-0.0915496	0.172094	1.04109	0.912516	1.18779
463	met-c-936	ebi-a-GCST90013410	Basal cell carcinoma || id:ebi-a-GCST90013410	Total fatty acids	MR Egger	14	-0.0390455	0.169693	0.821894	-0.371644	0.293553	0.961707	0.6896	1.34118
465	met-c-937	ebi-a-GCST90013410	Basal cell carcinoma || id:ebi-a-GCST90013410	Total phosphoglycerides	Inverse variance weighted	11	-0.0188416	0.0336705	0.575762	-0.0848358	0.0471527	0.981335	0.918663	1.04828
468	met-c-937	ebi-a-GCST90013410	Basal cell carcinoma || id:ebi-a-GCST90013410	Total phosphoglycerides	MR Egger	11	0.0549995	0.137241	0.697951	-0.213994	0.323993	1.05654	0.807353	1.38264
466	met-c-937	ebi-a-GCST90013410	Basal cell carcinoma || id:ebi-a-GCST90013410	Total phosphoglycerides	Simple mode	11	0.0177368	0.0683454	0.8005	-0.11622	0.151694	1.0179	0.890279	1.1638
467	met-c-937	ebi-a-GCST90013410	Basal cell carcinoma || id:ebi-a-GCST90013410	Total phosphoglycerides	Weighted mode	11	0.0141816	0.0600912	0.818195	-0.103597	0.13196	1.01428	0.901588	1.14106
469	met-c-937	ebi-a-GCST90013410	Basal cell carcinoma || id:ebi-a-GCST90013410	Total phosphoglycerides	Weighted median	11	-0.00147542	0.044756	0.973702	-0.0891972	0.0862464	0.998526	0.914665	1.09007
473	met-c-938	ebi-a-GCST90013410	Basal cell carcinoma || id:ebi-a-GCST90013410	Tyrosine	MR Egger	11	0.0931827	0.137481	0.514954	-0.176281	0.362646	1.09766	0.838382	1.43713
474	met-c-938	ebi-a-GCST90013410	Basal cell carcinoma || id:ebi-a-GCST90013410	Tyrosine	Weighted median	11	0.0363156	0.0652291	0.577705	-0.0915334	0.164165	1.03698	0.912531	1.17841
470	met-c-938	ebi-a-GCST90013410	Basal cell carcinoma || id:ebi-a-GCST90013410	Tyrosine	Inverse variance weighted	11	0.0254701	0.0546211	0.640997	-0.0815873	0.132527	1.0258	0.921652	1.14171
472	met-c-938	ebi-a-GCST90013410	Basal cell carcinoma || id:ebi-a-GCST90013410	Tyrosine	Weighted mode	11	0.020841	0.123405	0.869255	-0.221032	0.262714	1.02106	0.801691	1.30045
471	met-c-938	ebi-a-GCST90013410	Basal cell carcinoma || id:ebi-a-GCST90013410	Tyrosine	Simple mode	11	0.0063874	0.119637	0.958473	-0.228102	0.240877	1.00641	0.796043	1.27236
478	met-c-941	ebi-a-GCST90013410	Basal cell carcinoma || id:ebi-a-GCST90013410	Mean diameter for VLDL particles	MR Egger	19	0.140449	0.0822122	0.10576	-0.0206866	0.301585	1.15079	0.979526	1.352
477	met-c-941	ebi-a-GCST90013410	Basal cell carcinoma || id:ebi-a-GCST90013410	Mean diameter for VLDL particles	Weighted mode	19	0.05718	0.0596243	0.350262	-0.0596837	0.174044	1.05885	0.942063	1.19011
479	met-c-941	ebi-a-GCST90013410	Basal cell carcinoma || id:ebi-a-GCST90013410	Mean diameter for VLDL particles	Weighted median	19	0.022965	0.041209	0.577335	-0.0578046	0.103735	1.02323	0.943834	1.10931
476	met-c-941	ebi-a-GCST90013410	Basal cell carcinoma || id:ebi-a-GCST90013410	Mean diameter for VLDL particles	Simple mode	19	0.0234777	0.06726	0.731095	-0.108352	0.155307	1.02376	0.897312	1.16802
475	met-c-941	ebi-a-GCST90013410	Basal cell carcinoma || id:ebi-a-GCST90013410	Mean diameter for VLDL particles	Inverse variance weighted	19	-0.00404217	0.0320345	0.899588	-0.0668298	0.0587454	0.995966	0.935354	1.06051
480	met-c-942	ebi-a-GCST90013410	Basal cell carcinoma || id:ebi-a-GCST90013410	Total cholesterol in very large HDL	Inverse variance weighted	16	0.0461378	0.0417708	0.269356	-0.035733	0.128009	1.04722	0.964898	1.13656
481	met-c-942	ebi-a-GCST90013410	Basal cell carcinoma || id:ebi-a-GCST90013410	Total cholesterol in very large HDL	Simple mode	16	0.0663078	0.0712287	0.366639	-0.0733005	0.205916	1.06856	0.929322	1.22865
483	met-c-942	ebi-a-GCST90013410	Basal cell carcinoma || id:ebi-a-GCST90013410	Total cholesterol in very large HDL	MR Egger	16	-0.103741	0.127237	0.428533	-0.353125	0.145643	0.901459	0.70249	1.15678
484	met-c-942	ebi-a-GCST90013410	Basal cell carcinoma || id:ebi-a-GCST90013410	Total cholesterol in very large HDL	Weighted median	16	0.0207045	0.0433996	0.633315	-0.0643587	0.105768	1.02092	0.937669	1.11156
482	met-c-942	ebi-a-GCST90013410	Basal cell carcinoma || id:ebi-a-GCST90013410	Total cholesterol in very large HDL	Weighted mode	16	0.0116159	0.0477901	0.811251	-0.0820528	0.105285	1.01168	0.921223	1.11103
485	met-c-943	ebi-a-GCST90013410	Basal cell carcinoma || id:ebi-a-GCST90013410	Cholesterol esters in very large HDL	Inverse variance weighted	17	0.0247793	0.0362562	0.494323	-0.0462828	0.0958414	1.02509	0.954772	1.10058
487	met-c-943	ebi-a-GCST90013410	Basal cell carcinoma || id:ebi-a-GCST90013410	Cholesterol esters in very large HDL	Weighted mode	17	0.0270315	0.0519645	0.610054	-0.074819	0.128882	1.0274	0.927911	1.13756
488	met-c-943	ebi-a-GCST90013410	Basal cell carcinoma || id:ebi-a-GCST90013410	Cholesterol esters in very large HDL	MR Egger	17	-0.0564654	0.114944	0.630363	-0.281755	0.168824	0.945099	0.754459	1.18391
489	met-c-943	ebi-a-GCST90013410	Basal cell carcinoma || id:ebi-a-GCST90013410	Cholesterol esters in very large HDL	Weighted median	17	0.0194079	0.0434475	0.655094	-0.0657493	0.104565	1.0196	0.936366	1.11023
486	met-c-943	ebi-a-GCST90013410	Basal cell carcinoma || id:ebi-a-GCST90013410	Cholesterol esters in very large HDL	Simple mode	17	0.0247948	0.0653971	0.709567	-0.103383	0.152973	1.0251	0.901781	1.16529
490	met-c-944	ebi-a-GCST90013410	Basal cell carcinoma || id:ebi-a-GCST90013410	Free cholesterol in very large HDL	Inverse variance weighted	28	0.0272918	0.0301283	0.365014	-0.0317597	0.0863433	1.02767	0.968739	1.09018
494	met-c-944	ebi-a-GCST90013410	Basal cell carcinoma || id:ebi-a-GCST90013410	Free cholesterol in very large HDL	Weighted median	28	0.0258501	0.0364281	0.47794	-0.045549	0.0972492	1.02619	0.955473	1.10213
493	met-c-944	ebi-a-GCST90013410	Basal cell carcinoma || id:ebi-a-GCST90013410	Free cholesterol in very large HDL	MR Egger	28	-0.0524007	0.0827724	0.532218	-0.214635	0.109833	0.948949	0.806836	1.11609
491	met-c-944	ebi-a-GCST90013410	Basal cell carcinoma || id:ebi-a-GCST90013410	Free cholesterol in very large HDL	Simple mode	28	0.0312181	0.0615004	0.61585	-0.0893227	0.151759	1.03171	0.91455	1.16388
492	met-c-944	ebi-a-GCST90013410	Basal cell carcinoma || id:ebi-a-GCST90013410	Free cholesterol in very large HDL	Weighted mode	28	0.0188639	0.0437954	0.670085	-0.066975	0.104703	1.01904	0.935219	1.11038
495	met-c-945	ebi-a-GCST90013410	Basal cell carcinoma || id:ebi-a-GCST90013410	Total lipids in very large HDL	Inverse variance weighted	29	0.0247867	0.0292401	0.396608	-0.0325239	0.0820972	1.0251	0.967999	1.08556
499	met-c-945	ebi-a-GCST90013410	Basal cell carcinoma || id:ebi-a-GCST90013410	Total lipids in very large HDL	Weighted median	29	0.0205335	0.0350122	0.557562	-0.0480905	0.0891575	1.02075	0.953048	1.09325
498	met-c-945	ebi-a-GCST90013410	Basal cell carcinoma || id:ebi-a-GCST90013410	Total lipids in very large HDL	MR Egger	29	-0.043292	0.0775429	0.581242	-0.195276	0.108692	0.957632	0.822608	1.11482
496	met-c-945	ebi-a-GCST90013410	Basal cell carcinoma || id:ebi-a-GCST90013410	Total lipids in very large HDL	Simple mode	29	-0.0222783	0.0566962	0.697338	-0.133403	0.0888463	0.977968	0.875112	1.09291
497	met-c-945	ebi-a-GCST90013410	Basal cell carcinoma || id:ebi-a-GCST90013410	Total lipids in very large HDL	Weighted mode	29	0.00583337	0.0412938	0.888672	-0.0751024	0.0867692	1.00585	0.927648	1.09064
500	met-c-946	ebi-a-GCST90013410	Basal cell carcinoma || id:ebi-a-GCST90013410	Concentration of very large HDL particles	Inverse variance weighted	30	0.0256846	0.0299501	0.391124	-0.0330176	0.0843868	1.02602	0.967522	1.08805
504	met-c-946	ebi-a-GCST90013410	Basal cell carcinoma || id:ebi-a-GCST90013410	Concentration of very large HDL particles	Weighted median	30	0.0136418	0.0337873	0.686392	-0.0525813	0.0798649	1.01374	0.948777	1.08314
501	met-c-946	ebi-a-GCST90013410	Basal cell carcinoma || id:ebi-a-GCST90013410	Concentration of very large HDL particles	Simple mode	30	-0.00510298	0.0593374	0.932058	-0.121404	0.111198	0.99491	0.885676	1.11762
503	met-c-946	ebi-a-GCST90013410	Basal cell carcinoma || id:ebi-a-GCST90013410	Concentration of very large HDL particles	MR Egger	30	-0.00572444	0.0726432	0.93775	-0.148105	0.136656	0.994292	0.86234	1.14643
502	met-c-946	ebi-a-GCST90013410	Basal cell carcinoma || id:ebi-a-GCST90013410	Concentration of very large HDL particles	Weighted mode	30	-0.000221101	0.0402156	0.995651	-0.0790436	0.0786014	0.999779	0.924	1.08177
508	met-c-947	ebi-a-GCST90013410	Basal cell carcinoma || id:ebi-a-GCST90013410	Phospholipids in very large HDL	MR Egger	35	-0.0454317	0.0580378	0.439329	-0.159186	0.0683224	0.955585	0.852838	1.07071
506	met-c-947	ebi-a-GCST90013410	Basal cell carcinoma || id:ebi-a-GCST90013410	Phospholipids in very large HDL	Simple mode	35	-0.0379206	0.0519766	0.47065	-0.139795	0.0639537	0.962789	0.869537	1.06604
505	met-c-947	ebi-a-GCST90013410	Basal cell carcinoma || id:ebi-a-GCST90013410	Phospholipids in very large HDL	Inverse variance weighted	35	0.0122346	0.024635	0.619448	-0.0360501	0.0605192	1.01231	0.964592	1.06239
507	met-c-947	ebi-a-GCST90013410	Basal cell carcinoma || id:ebi-a-GCST90013410	Phospholipids in very large HDL	Weighted mode	35	-0.00780985	0.0370844	0.834459	-0.0804953	0.0648756	0.992221	0.922659	1.06703
509	met-c-947	ebi-a-GCST90013410	Basal cell carcinoma || id:ebi-a-GCST90013410	Phospholipids in very large HDL	Weighted median	35	0.000615669	0.0300738	0.983667	-0.058329	0.0595604	1.00062	0.94334	1.06137
513	met-c-948	ebi-a-GCST90013410	Basal cell carcinoma || id:ebi-a-GCST90013410	Triglycerides in very large HDL	MR Egger	52	0.0581797	0.0330058	0.0840608	-0.00651171	0.122871	1.05991	0.993509	1.13074
511	met-c-948	ebi-a-GCST90013410	Basal cell carcinoma || id:ebi-a-GCST90013410	Triglycerides in very large HDL	Simple mode	52	-0.0579851	0.0549887	0.296629	-0.165763	0.0497929	0.943664	0.847247	1.05105
514	met-c-948	ebi-a-GCST90013410	Basal cell carcinoma || id:ebi-a-GCST90013410	Triglycerides in very large HDL	Weighted median	52	0.0199795	0.0259091	0.440624	-0.0308023	0.0707613	1.02018	0.969667	1.07333
512	met-c-948	ebi-a-GCST90013410	Basal cell carcinoma || id:ebi-a-GCST90013410	Triglycerides in very large HDL	Weighted mode	52	0.0206514	0.028599	0.473529	-0.0354026	0.0767054	1.02087	0.965217	1.07972
510	met-c-948	ebi-a-GCST90013410	Basal cell carcinoma || id:ebi-a-GCST90013410	Triglycerides in very large HDL	Inverse variance weighted	52	0.00807351	0.0171018	0.636866	-0.025446	0.041593	1.00811	0.974875	1.04247
519	met-c-949	ebi-a-GCST90013410	Basal cell carcinoma || id:ebi-a-GCST90013410	Total lipids in very large VLDL	Weighted median	13	0.0730935	0.0536032	0.172692	-0.0319687	0.178156	1.07583	0.968537	1.19501
517	met-c-949	ebi-a-GCST90013410	Basal cell carcinoma || id:ebi-a-GCST90013410	Total lipids in very large VLDL	Weighted mode	13	0.0853081	0.0704568	0.249285	-0.0527872	0.223403	1.08905	0.948582	1.25032
518	met-c-949	ebi-a-GCST90013410	Basal cell carcinoma || id:ebi-a-GCST90013410	Total lipids in very large VLDL	MR Egger	13	0.0863901	0.101072	0.410925	-0.111711	0.284491	1.09023	0.894303	1.32909
516	met-c-949	ebi-a-GCST90013410	Basal cell carcinoma || id:ebi-a-GCST90013410	Total lipids in very large VLDL	Simple mode	13	0.0637073	0.0847416	0.466672	-0.102386	0.229801	1.06578	0.902681	1.25835
515	met-c-949	ebi-a-GCST90013410	Basal cell carcinoma || id:ebi-a-GCST90013410	Total lipids in very large VLDL	Inverse variance weighted	13	0.0187002	0.0393719	0.634813	-0.0584687	0.0958691	1.01888	0.943208	1.10062
523	met-c-950	ebi-a-GCST90013410	Basal cell carcinoma || id:ebi-a-GCST90013410	Concentration of very large VLDL particles	MR Egger	9	0.2163	0.136227	0.156355	-0.0507044	0.483305	1.24147	0.95056	1.62142
524	met-c-950	ebi-a-GCST90013410	Basal cell carcinoma || id:ebi-a-GCST90013410	Concentration of very large VLDL particles	Weighted median	9	0.075021	0.0559131	0.179679	-0.0345687	0.184611	1.07791	0.966022	1.20275
522	met-c-950	ebi-a-GCST90013410	Basal cell carcinoma || id:ebi-a-GCST90013410	Concentration of very large VLDL particles	Weighted mode	9	0.083715	0.0629475	0.220211	-0.0396621	0.207092	1.08732	0.961114	1.2301
521	met-c-950	ebi-a-GCST90013410	Basal cell carcinoma || id:ebi-a-GCST90013410	Concentration of very large VLDL particles	Simple mode	9	0.0623885	0.0785228	0.449814	-0.0915163	0.216293	1.06438	0.912546	1.24147
520	met-c-950	ebi-a-GCST90013410	Basal cell carcinoma || id:ebi-a-GCST90013410	Concentration of very large VLDL particles	Inverse variance weighted	9	0.0117918	0.0482431	0.806901	-0.0827645	0.106348	1.01186	0.920568	1.11221
528	met-c-951	ebi-a-GCST90013410	Basal cell carcinoma || id:ebi-a-GCST90013410	Phospholipids in very large VLDL	MR Egger	12	0.151416	0.123158	0.247046	-0.0899733	0.392806	1.16348	0.913956	1.48113
527	met-c-951	ebi-a-GCST90013410	Basal cell carcinoma || id:ebi-a-GCST90013410	Phospholipids in very large VLDL	Weighted mode	12	0.0793123	0.0708504	0.286803	-0.0595545	0.218179	1.08254	0.942184	1.24381
529	met-c-951	ebi-a-GCST90013410	Basal cell carcinoma || id:ebi-a-GCST90013410	Phospholipids in very large VLDL	Weighted median	12	0.0499761	0.0531804	0.347348	-0.0542576	0.15421	1.05125	0.947188	1.16674
526	met-c-951	ebi-a-GCST90013410	Basal cell carcinoma || id:ebi-a-GCST90013410	Phospholipids in very large VLDL	Simple mode	12	0.0623427	0.0873828	0.490431	-0.108928	0.233613	1.06433	0.896795	1.26316
525	met-c-951	ebi-a-GCST90013410	Basal cell carcinoma || id:ebi-a-GCST90013410	Phospholipids in very large VLDL	Inverse variance weighted	12	0.00108118	0.0414977	0.979214	-0.0802543	0.0824166	1.00108	0.922882	1.08591
532	met-c-952	ebi-a-GCST90013410	Basal cell carcinoma || id:ebi-a-GCST90013410	Triglycerides in very large VLDL	Weighted mode	14	0.0703474	0.067887	0.318981	-0.0627112	0.203406	1.07288	0.939215	1.22557
533	met-c-952	ebi-a-GCST90013410	Basal cell carcinoma || id:ebi-a-GCST90013410	Triglycerides in very large VLDL	MR Egger	14	0.0949744	0.0949722	0.337038	-0.0911712	0.28112	1.09963	0.912861	1.32461
531	met-c-952	ebi-a-GCST90013410	Basal cell carcinoma || id:ebi-a-GCST90013410	Triglycerides in very large VLDL	Simple mode	14	0.0548928	0.0750634	0.47758	-0.0922315	0.202017	1.05643	0.911894	1.22387
534	met-c-952	ebi-a-GCST90013410	Basal cell carcinoma || id:ebi-a-GCST90013410	Triglycerides in very large VLDL	Weighted median	14	0.0291358	0.0516231	0.572486	-0.0720456	0.130317	1.02956	0.930488	1.13919
530	met-c-952	ebi-a-GCST90013410	Basal cell carcinoma || id:ebi-a-GCST90013410	Triglycerides in very large VLDL	Inverse variance weighted	14	0.00221018	0.0382882	0.953968	-0.0728347	0.0772551	1.00221	0.929754	1.08032
535	met-c-953	ebi-a-GCST90013410	Basal cell carcinoma || id:ebi-a-GCST90013410	Total lipids in very small VLDL	Inverse variance weighted	31	0.0231619	0.0236803	0.328021	-0.0232515	0.0695754	1.02343	0.977017	1.07205
539	met-c-953	ebi-a-GCST90013410	Basal cell carcinoma || id:ebi-a-GCST90013410	Total lipids in very small VLDL	Weighted median	31	0.0302983	0.0338306	0.370472	-0.0360096	0.0966062	1.03076	0.964631	1.10143
537	met-c-953	ebi-a-GCST90013410	Basal cell carcinoma || id:ebi-a-GCST90013410	Total lipids in very small VLDL	Weighted mode	31	0.0316753	0.0488007	0.521228	-0.0639741	0.127325	1.03218	0.938029	1.13579
536	met-c-953	ebi-a-GCST90013410	Basal cell carcinoma || id:ebi-a-GCST90013410	Total lipids in very small VLDL	Simple mode	31	0.0333894	0.0624321	0.596722	-0.0889774	0.155756	1.03395	0.914866	1.16854
538	met-c-953	ebi-a-GCST90013410	Basal cell carcinoma || id:ebi-a-GCST90013410	Total lipids in very small VLDL	MR Egger	31	0.0219625	0.0673432	0.74667	-0.11003	0.153955	1.02221	0.895807	1.16644
540	met-c-954	ebi-a-GCST90013410	Basal cell carcinoma || id:ebi-a-GCST90013410	Concentration of very small VLDL particles	Inverse variance weighted	30	0.0196357	0.0242275	0.417669	-0.0278502	0.0671215	1.01983	0.972534	1.06943
542	met-c-954	ebi-a-GCST90013410	Basal cell carcinoma || id:ebi-a-GCST90013410	Concentration of very small VLDL particles	Weighted mode	30	0.0294093	0.0519918	0.575981	-0.0724947	0.131313	1.02985	0.930071	1.14032
544	met-c-954	ebi-a-GCST90013410	Basal cell carcinoma || id:ebi-a-GCST90013410	Concentration of very small VLDL particles	Weighted median	30	0.0165388	0.034855	0.635141	-0.0517769	0.0848545	1.01668	0.949541	1.08856
541	met-c-954	ebi-a-GCST90013410	Basal cell carcinoma || id:ebi-a-GCST90013410	Concentration of very small VLDL particles	Simple mode	30	0.0189753	0.0591482	0.750656	-0.0969552	0.134906	1.01916	0.907597	1.14443
543	met-c-954	ebi-a-GCST90013410	Basal cell carcinoma || id:ebi-a-GCST90013410	Concentration of very small VLDL particles	MR Egger	30	0.0212442	0.0738261	0.77565	-0.123455	0.165943	1.02147	0.883861	1.18051
547	met-c-955	ebi-a-GCST90013410	Basal cell carcinoma || id:ebi-a-GCST90013410	Phospholipids in very small VLDL	Weighted mode	49	0.0148537	0.0379915	0.697547	-0.0596096	0.0893169	1.01496	0.942132	1.09343
548	met-c-955	ebi-a-GCST90013410	Basal cell carcinoma || id:ebi-a-GCST90013410	Phospholipids in very small VLDL	MR Egger	49	-0.0154739	0.0461262	0.738764	-0.105881	0.0749335	0.984645	0.899531	1.07781
546	met-c-955	ebi-a-GCST90013410	Basal cell carcinoma || id:ebi-a-GCST90013410	Phospholipids in very small VLDL	Simple mode	49	0.0148537	0.0553976	0.78975	-0.0937256	0.123433	1.01496	0.910533	1.13137
549	met-c-955	ebi-a-GCST90013410	Basal cell carcinoma || id:ebi-a-GCST90013410	Phospholipids in very small VLDL	Weighted median	49	0.00585355	0.0308881	0.849694	-0.0546871	0.0663942	1.00587	0.946781	1.06865
545	met-c-955	ebi-a-GCST90013410	Basal cell carcinoma || id:ebi-a-GCST90013410	Phospholipids in very small VLDL	Inverse variance weighted	49	-0.00240778	0.0195573	0.902017	-0.0407402	0.0359246	0.997595	0.960079	1.03658
554	met-c-956	ebi-a-GCST90013410	Basal cell carcinoma || id:ebi-a-GCST90013410	Triglycerides in very small VLDL	Weighted median	31	0.0570612	0.0366664	0.119654	-0.0148049	0.128927	1.05872	0.985304	1.13761
550	met-c-956	ebi-a-GCST90013410	Basal cell carcinoma || id:ebi-a-GCST90013410	Triglycerides in very small VLDL	Inverse variance weighted	31	0.0366214	0.0258549	0.156652	-0.0140541	0.087297	1.0373	0.986044	1.09122
552	met-c-956	ebi-a-GCST90013410	Basal cell carcinoma || id:ebi-a-GCST90013410	Triglycerides in very small VLDL	Weighted mode	31	0.0565649	0.0529725	0.29412	-0.0472611	0.160391	1.0582	0.953838	1.17397
553	met-c-956	ebi-a-GCST90013410	Basal cell carcinoma || id:ebi-a-GCST90013410	Triglycerides in very small VLDL	MR Egger	31	0.0599874	0.0833303	0.477364	-0.10334	0.223315	1.06182	0.90182	1.25021
551	met-c-956	ebi-a-GCST90013410	Basal cell carcinoma || id:ebi-a-GCST90013410	Triglycerides in very small VLDL	Simple mode	31	0.0419235	0.0640093	0.517485	-0.0835347	0.167382	1.04281	0.919859	1.18221
559	met-c-957	ebi-a-GCST90013410	Basal cell carcinoma || id:ebi-a-GCST90013410	Total lipids in chylomicrons and largest VLDL particles	Weighted median	10	0.102813	0.0590061	0.0814358	-0.0128388	0.218465	1.10828	0.987243	1.24417
557	met-c-957	ebi-a-GCST90013410	Basal cell carcinoma || id:ebi-a-GCST90013410	Total lipids in chylomicrons and largest VLDL particles	Weighted mode	10	0.107344	0.0669004	0.143058	-0.0237805	0.238469	1.11332	0.9765	1.2693
558	met-c-957	ebi-a-GCST90013410	Basal cell carcinoma || id:ebi-a-GCST90013410	Total lipids in chylomicrons and largest VLDL particles	MR Egger	10	0.218931	0.16426	0.219294	-0.103018	0.54088	1.24475	0.902111	1.71752
556	met-c-957	ebi-a-GCST90013410	Basal cell carcinoma || id:ebi-a-GCST90013410	Total lipids in chylomicrons and largest VLDL particles	Simple mode	10	0.0866339	0.0783924	0.297769	-0.0670151	0.240283	1.0905	0.935181	1.27161
555	met-c-957	ebi-a-GCST90013410	Basal cell carcinoma || id:ebi-a-GCST90013410	Total lipids in chylomicrons and largest VLDL particles	Inverse variance weighted	10	0.0328054	0.0521702	0.529471	-0.0694483	0.135059	1.03335	0.932908	1.1446
563	met-c-958	ebi-a-GCST90013410	Basal cell carcinoma || id:ebi-a-GCST90013410	Concentration of chylomicrons and largest VLDL particles	MR Egger	8	0.306468	0.142556	0.0751254	0.0270593	0.585878	1.35862	1.02743	1.79657
564	met-c-958	ebi-a-GCST90013410	Basal cell carcinoma || id:ebi-a-GCST90013410	Concentration of chylomicrons and largest VLDL particles	Weighted median	8	0.0809748	0.0650305	0.213065	-0.046485	0.208435	1.08434	0.954579	1.23175
562	met-c-958	ebi-a-GCST90013410	Basal cell carcinoma || id:ebi-a-GCST90013410	Concentration of chylomicrons and largest VLDL particles	Weighted mode	8	0.0953813	0.0753274	0.245941	-0.0522603	0.243023	1.10008	0.949082	1.2751
561	met-c-958	ebi-a-GCST90013410	Basal cell carcinoma || id:ebi-a-GCST90013410	Concentration of chylomicrons and largest VLDL particles	Simple mode	8	0.0888851	0.0889608	0.351001	-0.0854782	0.263248	1.09296	0.918073	1.30115
560	met-c-958	ebi-a-GCST90013410	Basal cell carcinoma || id:ebi-a-GCST90013410	Concentration of chylomicrons and largest VLDL particles	Inverse variance weighted	8	0.0045986	0.0584426	0.937282	-0.109949	0.119146	1.00461	0.89588	1.12653
569	met-c-959	ebi-a-GCST90013410	Basal cell carcinoma || id:ebi-a-GCST90013410	Phospholipids in chylomicrons and largest VLDL particles	Weighted median	8	0.0884753	0.0647074	0.171527	-0.0383511	0.215302	1.09251	0.962375	1.24024
567	met-c-959	ebi-a-GCST90013410	Basal cell carcinoma || id:ebi-a-GCST90013410	Phospholipids in chylomicrons and largest VLDL particles	Weighted mode	8	0.103542	0.0763996	0.217437	-0.0462016	0.253285	1.10909	0.954849	1.28825
568	met-c-959	ebi-a-GCST90013410	Basal cell carcinoma || id:ebi-a-GCST90013410	Phospholipids in chylomicrons and largest VLDL particles	MR Egger	8	0.229323	0.173612	0.234679	-0.110958	0.569603	1.25775	0.894977	1.76757
566	met-c-959	ebi-a-GCST90013410	Basal cell carcinoma || id:ebi-a-GCST90013410	Phospholipids in chylomicrons and largest VLDL particles	Simple mode	8	0.105278	0.0890168	0.275546	-0.069195	0.279751	1.11102	0.933145	1.3228
565	met-c-959	ebi-a-GCST90013410	Basal cell carcinoma || id:ebi-a-GCST90013410	Phospholipids in chylomicrons and largest VLDL particles	Inverse variance weighted	8	0.0285333	0.0557874	0.609026	-0.0808101	0.137877	1.02894	0.922369	1.14783
574	met-c-960	ebi-a-GCST90013410	Basal cell carcinoma || id:ebi-a-GCST90013410	Triglycerides in chylomicrons and largest VLDL particles	Weighted median	10	0.0893213	0.0580912	0.124146	-0.0245375	0.20318	1.09343	0.975761	1.22529
572	met-c-960	ebi-a-GCST90013410	Basal cell carcinoma || id:ebi-a-GCST90013410	Triglycerides in chylomicrons and largest VLDL particles	Weighted mode	10	0.101985	0.0696947	0.177413	-0.034617	0.238586	1.10737	0.965975	1.26945
571	met-c-960	ebi-a-GCST90013410	Basal cell carcinoma || id:ebi-a-GCST90013410	Triglycerides in chylomicrons and largest VLDL particles	Simple mode	10	0.103671	0.084238	0.249631	-0.0614352	0.268778	1.10924	0.940414	1.30836
573	met-c-960	ebi-a-GCST90013410	Basal cell carcinoma || id:ebi-a-GCST90013410	Triglycerides in chylomicrons and largest VLDL particles	MR Egger	10	0.118925	0.156816	0.469977	-0.188435	0.426285	1.12629	0.828255	1.53156
570	met-c-960	ebi-a-GCST90013410	Basal cell carcinoma || id:ebi-a-GCST90013410	Triglycerides in chylomicrons and largest VLDL particles	Inverse variance weighted	10	0.0284037	0.0517749	0.583279	-0.073075	0.129883	1.02881	0.929531	1.13869
575

## Sheet: Additional file 2
Measurements of horizontal pleiotropy in primary analyses
	id.exposure	id.outcome	outcome	exposure	egger_intercept	se	pval
1	met-c-838	ebi-a-GCST90013410	Basal cell carcinoma || id:ebi-a-GCST90013410	|| id:met-c-838	NA	NA	NA
2	met-c-840	ebi-a-GCST90013410	Basal cell carcinoma || id:ebi-a-GCST90013410	|| id:met-c-840	-0.0318957	0.0208208	0.186111
3	met-c-841	ebi-a-GCST90013410	Basal cell carcinoma || id:ebi-a-GCST90013410	|| id:met-c-841	0.00388292	0.021967	0.864089
4	met-c-842	ebi-a-GCST90013410	Basal cell carcinoma || id:ebi-a-GCST90013410	|| id:met-c-842	0.0321175	0.0101662	0.00607635
5	met-c-843	ebi-a-GCST90013410	Basal cell carcinoma || id:ebi-a-GCST90013410	|| id:met-c-843	0.00297871	0.00520809	0.570563
6	met-c-844	ebi-a-GCST90013410	Basal cell carcinoma || id:ebi-a-GCST90013410	|| id:met-c-844	-0.00229543	0.0071474	0.750565
7	met-c-845	ebi-a-GCST90013410	Basal cell carcinoma || id:ebi-a-GCST90013410	|| id:met-c-845	-0.0101142	0.00705529	0.165152
8	met-c-847	ebi-a-GCST90013410	Basal cell carcinoma || id:ebi-a-GCST90013410	|| id:met-c-847	0.00224145	0.00963746	0.819039
9	met-c-848	ebi-a-GCST90013410	Basal cell carcinoma || id:ebi-a-GCST90013410	|| id:met-c-848	0.0104598	0.016144	0.531639
10	met-c-849	ebi-a-GCST90013410	Basal cell carcinoma || id:ebi-a-GCST90013410	|| id:met-c-849	-0.00791359	0.0205282	0.709916
11	met-c-850	ebi-a-GCST90013410	Basal cell carcinoma || id:ebi-a-GCST90013410	|| id:met-c-850	0.0335738	0.0552602	0.586384
12	met-c-851	ebi-a-GCST90013410	Basal cell carcinoma || id:ebi-a-GCST90013410	|| id:met-c-851	-0.00456915	0.00955941	0.640046
13	met-c-852	ebi-a-GCST90013410	Basal cell carcinoma || id:ebi-a-GCST90013410	|| id:met-c-852	0.0246726	0.063907	0.725196
14	met-c-853	ebi-a-GCST90013410	Basal cell carcinoma || id:ebi-a-GCST90013410	|| id:met-c-853	0.00523406	0.00657016	0.432608
15	met-c-855	ebi-a-GCST90013410	Basal cell carcinoma || id:ebi-a-GCST90013410	|| id:met-c-855	0.00044447	0.0339418	0.990058
16	met-c-856	ebi-a-GCST90013410	Basal cell carcinoma || id:ebi-a-GCST90013410	|| id:met-c-856	-0.00337595	0.0107097	0.756666
17	met-c-857	ebi-a-GCST90013410	Basal cell carcinoma || id:ebi-a-GCST90013410	|| id:met-c-857	-0.0064822	0.0165388	0.706763
18	met-c-858	ebi-a-GCST90013410	Basal cell carcinoma || id:ebi-a-GCST90013410	|| id:met-c-858	-0.000479044	0.00679341	0.944267
19	met-c-859	ebi-a-GCST90013410	Basal cell carcinoma || id:ebi-a-GCST90013410	|| id:met-c-859	0.0530367	0.0297144	0.216207
20	met-c-860	ebi-a-GCST90013410	Basal cell carcinoma || id:ebi-a-GCST90013410	|| id:met-c-860	-3.81152e-05	0.0102258	0.99713
21	met-c-862	ebi-a-GCST90013410	Basal cell carcinoma || id:ebi-a-GCST90013410	|| id:met-c-862	0.00244687	0.00379387	0.521066
22	met-c-863	ebi-a-GCST90013410	Basal cell carcinoma || id:ebi-a-GCST90013410	|| id:met-c-863	0.00101845	0.0173538	0.953976
23	met-c-864	ebi-a-GCST90013410	Basal cell carcinoma || id:ebi-a-GCST90013410	|| id:met-c-864	0.0258127	0.00825632	0.00474092
24	met-c-865	ebi-a-GCST90013410	Basal cell carcinoma || id:ebi-a-GCST90013410	|| id:met-c-865	0.0095931	0.0070637	0.182447
25	met-c-866	ebi-a-GCST90013410	Basal cell carcinoma || id:ebi-a-GCST90013410	|| id:met-c-866	-0.106795	0.0367513	0.0622036
26	met-c-867	ebi-a-GCST90013410	Basal cell carcinoma || id:ebi-a-GCST90013410	|| id:met-c-867	0.00641131	0.00399203	0.114325
27	met-c-868	ebi-a-GCST90013410	Basal cell carcinoma || id:ebi-a-GCST90013410	|| id:met-c-868	0.00754989	0.00416649	0.0758676
28	met-c-869	ebi-a-GCST90013410	Basal cell carcinoma || id:ebi-a-GCST90013410	|| id:met-c-869	0.00572277	0.00421334	0.180138
29	met-c-870	ebi-a-GCST90013410	Basal cell carcinoma || id:ebi-a-GCST90013410	|| id:met-c-870	0.00540484	0.00464926	0.250544
30	met-c-871	ebi-a-GCST90013410	Basal cell carcinoma || id:ebi-a-GCST90013410	|| id:met-c-871	0.00504628	0.00430952	0.247056
31	met-c-872	ebi-a-GCST90013410	Basal cell carcinoma || id:ebi-a-GCST90013410	|| id:met-c-872	0.00161962	0.00583177	0.782729
32	met-c-873	ebi-a-GCST90013410	Basal cell carcinoma || id:ebi-a-GCST90013410	|| id:met-c-873	NA	NA	NA
33	met-c-874	ebi-a-GCST90013410	Basal cell carcinoma || id:ebi-a-GCST90013410	|| id:met-c-874	0.0173239	0.00712267	0.0209758
34	met-c-875	ebi-a-GCST90013410	Basal cell carcinoma || id:ebi-a-GCST90013410	|| id:met-c-875	0.012144	0.00763272	0.122827
35	met-c-876	ebi-a-GCST90013410	Basal cell carcinoma || id:ebi-a-GCST90013410	|| id:met-c-876	0.0168325	0.00776183	0.0384539
36	met-c-877	ebi-a-GCST90013410	Basal cell carcinoma || id:ebi-a-GCST90013410	|| id:met-c-877	0.0132036	0.00929335	0.167269
37	met-c-878	ebi-a-GCST90013410	Basal cell carcinoma || id:ebi-a-GCST90013410	|| id:met-c-878	0.0104945	0.00789994	0.194399
38	met-c-879	ebi-a-GCST90013410	Basal cell carcinoma || id:ebi-a-GCST90013410	|| id:met-c-879	0.0176477	0.00776633	0.031926
39	met-c-880	ebi-a-GCST90013410	Basal cell carcinoma || id:ebi-a-GCST90013410	|| id:met-c-880	0.00793388	0.00373989	0.0382469
40	met-c-881	ebi-a-GCST90013410	Basal cell carcinoma || id:ebi-a-GCST90013410	|| id:met-c-881	0.00562129	0.00412862	0.179103
41	met-c-882	ebi-a-GCST90013410	Basal cell carcinoma || id:ebi-a-GCST90013410	|| id:met-c-882	0.00494084	0.00431358	0.25749
42	met-c-883	ebi-a-GCST90013410	Basal cell carcinoma || id:ebi-a-GCST90013410	|| id:met-c-883	0.00663992	0.00407399	0.108852
43	met-c-884	ebi-a-GCST90013410	Basal cell carcinoma || id:ebi-a-GCST90013410	|| id:met-c-884	0.0053801	0.00422221	0.207937
44	met-c-885	ebi-a-GCST90013410	Basal cell carcinoma || id:ebi-a-GCST90013410	|| id:met-c-885	0.00491047	0.00432301	0.261211
45	met-c-886	ebi-a-GCST90013410	Basal cell carcinoma || id:ebi-a-GCST90013410	|| id:met-c-886	-0.0107797	0.0117967	0.378819
46	met-c-887	ebi-a-GCST90013410	Basal cell carcinoma || id:ebi-a-GCST90013410	|| id:met-c-887	-0.00904	0.00909923	0.336228
47	met-c-888	ebi-a-GCST90013410	Basal cell carcinoma || id:ebi-a-GCST90013410	|| id:met-c-888	-0.00635443	0.0103801	0.550235
48	met-c-889	ebi-a-GCST90013410	Basal cell carcinoma || id:ebi-a-GCST90013410	|| id:met-c-889	-0.01646	0.0159464	0.326294
49	met-c-890	ebi-a-GCST90013410	Basal cell carcinoma || id:ebi-a-GCST90013410	|| id:met-c-890	-0.0123007	0.00913749	0.198236
50	met-c-891	ebi-a-GCST90013410	Basal cell carcinoma || id:ebi-a-GCST90013410	|| id:met-c-891	-0.00656249	0.0109085	0.559637
51	met-c-892	ebi-a-GCST90013410	Basal cell carcinoma || id:ebi-a-GCST90013410	|| id:met-c-892	-0.0152026	0.0109933	0.196791
52	met-c-893	ebi-a-GCST90013410	Basal cell carcinoma || id:ebi-a-GCST90013410	|| id:met-c-893	-0.00613697	0.0111793	0.590174
53	met-c-894	ebi-a-GCST90013410	Basal cell carcinoma || id:ebi-a-GCST90013410	|| id:met-c-894	NA	NA	NA
54	met-c-895	ebi-a-GCST90013410	Basal cell carcinoma || id:ebi-a-GCST90013410	|| id:met-c-895	0.00502699	0.00418532	0.234954
55	met-c-896	ebi-a-GCST90013410	Basal cell carcinoma || id:ebi-a-GCST90013410	|| id:met-c-896	0.0125173	0.00913332	0.18945
56	met-c-897	ebi-a-GCST90013410	Basal cell carcinoma || id:ebi-a-GCST90013410	|| id:met-c-897	-4.44535e-05	0.0338318	0.999071
57	met-c-898	ebi-a-GCST90013410	Basal cell carcinoma || id:ebi-a-GCST90013410	|| id:met-c-898	0.023696	0.0108628	0.0570456
58	met-c-899	ebi-a-GCST90013410	Basal cell carcinoma || id:ebi-a-GCST90013410	|| id:met-c-899	0.0286888	0.0129417	0.0538463
59	met-c-900	ebi-a-GCST90013410	Basal cell carcinoma || id:ebi-a-GCST90013410	|| id:met-c-900	0.0194087	0.0108987	0.11281
60	met-c-901	ebi-a-GCST90013410	Basal cell carcinoma || id:ebi-a-GCST90013410	|| id:met-c-901	0.0507616	0.0231329	0.0796587
61	met-c-902	ebi-a-GCST90013410	Basal cell carcinoma || id:ebi-a-GCST90013410	|| id:met-c-902	0.0401353	0.0319743	0.277722
62	met-c-903	ebi-a-GCST90013410	Basal cell carcinoma || id:ebi-a-GCST90013410	|| id:met-c-903	-0.00530074	0.0159315	0.749088
63	met-c-904	ebi-a-GCST90013410	Basal cell carcinoma || id:ebi-a-GCST90013410	|| id:met-c-904	0.00401704	0.00438295	0.363797
64	met-c-905	ebi-a-GCST90013410	Basal cell carcinoma || id:ebi-a-GCST90013410	|| id:met-c-905	0.00601108	0.00415273	0.153759
65	met-c-906	ebi-a-GCST90013410	Basal cell carcinoma || id:ebi-a-GCST90013410	|| id:met-c-906	0.00424766	0.00455716	0.355772
66	met-c-907	ebi-a-GCST90013410	Basal cell carcinoma || id:ebi-a-GCST90013410	|| id:met-c-907	0.00344138	0.00454395	0.452392
67	met-c-908	ebi-a-GCST90013410	Basal cell carcinoma || id:ebi-a-GCST90013410	|| id:met-c-908	0.00405185	0.00494693	0.417603
68	met-c-909	ebi-a-GCST90013410	Basal cell carcinoma || id:ebi-a-GCST90013410	|| id:met-c-909	0.000440909	0.00790524	0.955983
69	met-c-910	ebi-a-GCST90013410	Basal cell carcinoma || id:ebi-a-GCST90013410	|| id:met-c-910	0.00038486	0.00782795	0.961179
70	met-c-911	ebi-a-GCST90013410	Basal cell carcinoma || id:ebi-a-GCST90013410	|| id:met-c-911	-0.00412233	0.00752327	0.589794
71	met-c-912	ebi-a-GCST90013410	Basal cell carcinoma || id:ebi-a-GCST90013410	|| id:met-c-912	-0.00230248	0.00795876	0.77585
72	met-c-913	ebi-a-GCST90013410	Basal cell carcinoma || id:ebi-a-GCST90013410	|| id:met-c-913	-0.00667067	0.00800758	0.415169
73	met-c-914	ebi-a-GCST90013410	Basal cell carcinoma || id:ebi-a-GCST90013410	|| id:met-c-914	-0.0020494	0.00694803	0.770669
74	met-c-915	ebi-a-GCST90013410	Basal cell carcinoma || id:ebi-a-GCST90013410	|| id:met-c-915	-0.0020351	0.00834726	0.809995
75	met-c-916	ebi-a-GCST90013410	Basal cell carcinoma || id:ebi-a-GCST90013410	|| id:met-c-916	0.014373	0.0214582	0.532661
76	met-c-917	ebi-a-GCST90013410	Basal cell carcinoma || id:ebi-a-GCST90013410	|| id:met-c-917	-0.000335654	0.00536854	0.950443
77	met-c-918	ebi-a-GCST90013410	Basal cell carcinoma || id:ebi-a-GCST90013410	|| id:met-c-918	-0.0150428	0.0161686	0.37646
78	met-c-919	ebi-a-GCST90013410	Basal cell carcinoma || id:ebi-a-GCST90013410	|| id:met-c-919	0.00793627	0.030168	0.80953
79	met-c-920	ebi-a-GCST90013410	Basal cell carcinoma || id:ebi-a-GCST90013410	|| id:met-c-920	-0.0116028	0.0295631	0.761903
80	met-c-921	ebi-a-GCST90013410	Basal cell carcinoma || id:ebi-a-GCST90013410	|| id:met-c-921	-0.00609677	0.00931401	0.524151
81	met-c-922	ebi-a-GCST90013410	Basal cell carcinoma || id:ebi-a-GCST90013410	|| id:met-c-922	0.00858019	0.0097152	0.397878
82	met-c-923	ebi-a-GCST90013410	Basal cell carcinoma || id:ebi-a-GCST90013410	|| id:met-c-923	-0.00796171	0.00894425	0.386575
83	met-c-924	ebi-a-GCST90013410	Basal cell carcinoma || id:ebi-a-GCST90013410	|| id:met-c-924	0.00393101	0.00464426	0.401432
84	met-c-925	ebi-a-GCST90013410	Basal cell carcinoma || id:ebi-a-GCST90013410	|| id:met-c-925	0.00404501	0.00478898	0.402412
85	met-c-926	ebi-a-GCST90013410	Basal cell carcinoma || id:ebi-a-GCST90013410	|| id:met-c-926	0.00178461	0.00496578	0.72111
86	met-c-927	ebi-a-GCST90013410	Basal cell carcinoma || id:ebi-a-GCST90013410	|| id:met-c-927	0.00437516	0.00704697	0.539715
87	met-c-928	ebi-a-GCST90013410	Basal cell carcinoma || id:ebi-a-GCST90013410	|| id:met-c-928	0.00699232	0.007427	0.355128
88	met-c-929	ebi-a-GCST90013410	Basal cell carcinoma || id:ebi-a-GCST90013410	|| id:met-c-929	0.00105509	0.00794643	0.895434
89	met-c-930	ebi-a-GCST90013410	Basal cell carcinoma || id:ebi-a-GCST90013410	|| id:met-c-930	0.000896368	0.00784684	0.910003
90	met-c-931	ebi-a-GCST90013410	Basal cell carcinoma || id:ebi-a-GCST90013410	|| id:met-c-931	-0.00130365	0.00765646	0.86617
91	met-c-932	ebi-a-GCST90013410	Basal cell carcinoma || id:ebi-a-GCST90013410	|| id:met-c-932	-0.00827953	0.00732915	0.268929
92	met-c-933	ebi-a-GCST90013410	Basal cell carcinoma || id:ebi-a-GCST90013410	|| id:met-c-933	-0.00124974	0.00470792	0.791871
93	met-c-934	ebi-a-GCST90013410	Basal cell carcinoma || id:ebi-a-GCST90013410	|| id:met-c-934	-0.00470957	0.00802755	0.563675
94	met-c-935	ebi-a-GCST90013410	Basal cell carcinoma || id:ebi-a-GCST90013410	|| id:met-c-935	-0.00908972	0.0116856	0.46213
95	met-c-936	ebi-a-GCST90013410	Basal cell carcinoma || id:ebi-a-GCST90013410	|| id:met-c-936	0.00795016	0.0185658	0.67608
96	met-c-937	ebi-a-GCST90013410	Basal cell carcinoma || id:ebi-a-GCST90013410	|| id:met-c-937	-0.00881299	0.0158793	0.592419
97	met-c-938	ebi-a-GCST90013410	Basal cell carcinoma || id:ebi-a-GCST90013410	|| id:met-c-938	-0.00715462	0.0132353	0.601923
98	met-c-941	ebi-a-GCST90013410	Basal cell carcinoma || id:ebi-a-GCST90013410	|| id:met-c-941	-0.0184754	0.00978857	0.0762948
99	met-c-942	ebi-a-GCST90013410	Basal cell carcinoma || id:ebi-a-GCST90013410	|| id:met-c-942	0.0175633	0.0141136	0.233776
100	met-c-943	ebi-a-GCST90013410	Basal cell carcinoma || id:ebi-a-GCST90013410	|| id:met-c-943	0.0099662	0.0133591	0.467185
101	met-c-944	ebi-a-GCST90013410	Basal cell carcinoma || id:ebi-a-GCST90013410	|| id:met-c-944	0.00974916	0.00943315	0.310888
102	met-c-945	ebi-a-GCST90013410	Basal cell carcinoma || id:ebi-a-GCST90013410	|| id:met-c-945	0.00886016	0.0093441	0.351433
103	met-c-946	ebi-a-GCST90013410	Basal cell carcinoma || id:ebi-a-GCST90013410	|| id:met-c-946	0.00401277	0.00843151	0.63782
104	met-c-947	ebi-a-GCST90013410	Basal cell carcinoma || id:ebi-a-GCST90013410	|| id:met-c-947	0.00783127	0.00714111	0.280734
105	met-c-948	ebi-a-GCST90013410	Basal cell carcinoma || id:ebi-a-GCST90013410	|| id:met-c-948	-0.00729176	0.00413793	0.084152
106	met-c-949	ebi-a-GCST90013410	Basal cell carcinoma || id:ebi-a-GCST90013410	|| id:met-c-949	-0.0076431	0.0105109	0.482317
107	met-c-950	ebi-a-GCST90013410	Basal cell carcinoma || id:ebi-a-GCST90013410	|| id:met-c-950	-0.024625	0.0155147	0.156488
108	met-c-951	ebi-a-GCST90013410	Basal cell carcinoma || id:ebi-a-GCST90013410	|| id:met-c-951	-0.0161699	0.0125004	0.224901
109	met-c-952	ebi-a-GCST90013410	Basal cell carcinoma || id:ebi-a-GCST90013410	|| id:met-c-952	-0.0102805	0.00963196	0.306824
110	met-c-953	ebi-a-GCST90013410	Basal cell carcinoma || id:ebi-a-GCST90013410	|| id:met-c-953	0.000144795	0.0076106	0.984951
111	met-c-954	ebi-a-GCST90013410	Basal cell carcinoma || id:ebi-a-GCST90013410	|| id:met-c-954	-0.000190074	0.00824092	0.981762
112	met-c-955	ebi-a-GCST90013410	Basal cell carcinoma || id:ebi-a-GCST90013410	|| id:met-c-955	0.0016921	0.0053986	0.755338
113	met-c-956	ebi-a-GCST90013410	Basal cell carcinoma || id:ebi-a-GCST90013410	|| id:met-c-956	-0.00254271	0.00860615	0.769754
114	met-c-957	ebi-a-GCST90013410	Basal cell carcinoma || id:ebi-a-GCST90013410	|| id:met-c-957	-0.0193918	0.0162681	0.267414
115	met-c-958	ebi-a-GCST90013410	Basal cell carcinoma || id:ebi-a-GCST90013410	|| id:met-c-958	-0.0341418	0.0152225	0.0660871
116	met-c-959	ebi-a-GCST90013410	Basal cell carcinoma || id:ebi-a-GCST90013410	|| id:met-c-959	-0.0208241	0.0171136	0.269361
117	met-c-960	ebi-a-GCST90013410	Basal cell carcinoma || id:ebi-a-GCST90013410	|| id:met-c-960	-0.00963049	0.0156762	0.556056

## Sheet: Additional file 3
Measurements of heterogeinity in primary analyses
	id.exposure	id.outcome	outcome	exposure	method	Q	Q_df	Q_pval
1	met-c-838	ebi-a-GCST90013410	Basal cell carcinoma || id:ebi-a-GCST90013410	Acetoacetate	Inverse variance weighted	0.0980463	1	0.754187
2	met-c-840	ebi-a-GCST90013410	Basal cell carcinoma || id:ebi-a-GCST90013410	Alanine	MR Egger	1.88375	5	0.864986
3	met-c-840	ebi-a-GCST90013410	Basal cell carcinoma || id:ebi-a-GCST90013410	Alanine	Inverse variance weighted	4.23051	6	0.645513
4	met-c-841	ebi-a-GCST90013410	Basal cell carcinoma || id:ebi-a-GCST90013410	Albumin	MR Egger	12.4567	8	0.131961
5	met-c-841	ebi-a-GCST90013410	Basal cell carcinoma || id:ebi-a-GCST90013410	Albumin	Inverse variance weighted	12.5053	9	0.186296
6	met-c-842	ebi-a-GCST90013410	Basal cell carcinoma || id:ebi-a-GCST90013410	Apolipoprotein A-I	MR Egger	16.637	16	0.409455
7	met-c-842	ebi-a-GCST90013410	Basal cell carcinoma || id:ebi-a-GCST90013410	Apolipoprotein A-I	Inverse variance weighted	27.0151	17	0.0578473
8	met-c-843	ebi-a-GCST90013410	Basal cell carcinoma || id:ebi-a-GCST90013410	Apolipoprotein B	MR Egger	47.5327	40	0.192703
9	met-c-843	ebi-a-GCST90013410	Basal cell carcinoma || id:ebi-a-GCST90013410	Apolipoprotein B	Inverse variance weighted	47.9214	41	0.212479
10	met-c-844	ebi-a-GCST90013410	Basal cell carcinoma || id:ebi-a-GCST90013410	Ratio of bisallylic groups to double bonds	MR Egger	16.8149	27	0.935589
11	met-c-844	ebi-a-GCST90013410	Basal cell carcinoma || id:ebi-a-GCST90013410	Ratio of bisallylic groups to double bonds	Inverse variance weighted	16.918	28	0.950191
12	met-c-845	ebi-a-GCST90013410	Basal cell carcinoma || id:ebi-a-GCST90013410	Ratio of bisallylic groups to total fatty acids	MR Egger	12.9741	23	0.95255
13	met-c-845	ebi-a-GCST90013410	Basal cell carcinoma || id:ebi-a-GCST90013410	Ratio of bisallylic groups to total fatty acids	Inverse variance weighted	15.0292	24	0.919902
14	met-c-847	ebi-a-GCST90013410	Basal cell carcinoma || id:ebi-a-GCST90013410	Average number of methylene groups per double bond	MR Egger	7.13873	16	0.970493
15	met-c-847	ebi-a-GCST90013410	Basal cell carcinoma || id:ebi-a-GCST90013410	Average number of methylene groups per double bond	Inverse variance weighted	7.19282	17	0.980912
16	met-c-848	ebi-a-GCST90013410	Basal cell carcinoma || id:ebi-a-GCST90013410	Average number of methylene groups in a fatty acid chain	MR Egger	5.0604	10	0.887107
17	met-c-848	ebi-a-GCST90013410	Basal cell carcinoma || id:ebi-a-GCST90013410	Average number of methylene groups in a fatty acid chain	Inverse variance weighted	5.48018	11	0.905705
18	met-c-849	ebi-a-GCST90013410	Basal cell carcinoma || id:ebi-a-GCST90013410	Citrate	MR Egger	9.44216	8	0.306379
19	met-c-849	ebi-a-GCST90013410	Basal cell carcinoma || id:ebi-a-GCST90013410	Citrate	Inverse variance weighted	9.61755	9	0.382324
20	met-c-850	ebi-a-GCST90013410	Basal cell carcinoma || id:ebi-a-GCST90013410	Creatinine	MR Egger	6.78987	3	0.0789055
21	met-c-850	ebi-a-GCST90013410	Basal cell carcinoma || id:ebi-a-GCST90013410	Creatinine	Inverse variance weighted	7.62532	4	0.106309
22	met-c-851	ebi-a-GCST90013410	Basal cell carcinoma || id:ebi-a-GCST90013410	Average number of double bonds in a fatty acid chain	MR Egger	15.6963	14	0.332268
23	met-c-851	ebi-a-GCST90013410	Basal cell carcinoma || id:ebi-a-GCST90013410	Average number of double bonds in a fatty acid chain	Inverse variance weighted	15.9525	15	0.385217
24	met-c-852	ebi-a-GCST90013410	Basal cell carcinoma || id:ebi-a-GCST90013410	22:6, docosahexaenoic acid	MR Egger	9.59276	3	0.0223647
25	met-c-852	ebi-a-GCST90013410	Basal cell carcinoma || id:ebi-a-GCST90013410	22:6, docosahexaenoic acid	Inverse variance weighted	10.0694	4	0.0392753
26	met-c-853	ebi-a-GCST90013410	Basal cell carcinoma || id:ebi-a-GCST90013410	Free cholesterol to esterified cholesterol ratio	MR Egger	34.6771	27	0.147235
27	met-c-853	ebi-a-GCST90013410	Basal cell carcinoma || id:ebi-a-GCST90013410	Free cholesterol to esterified cholesterol ratio	Inverse variance weighted	35.4922	28	0.15599
28	met-c-855	ebi-a-GCST90013410	Basal cell carcinoma || id:ebi-a-GCST90013410	Omega-3 fatty acids	MR Egger	12.5934	5	0.0275019
29	met-c-855	ebi-a-GCST90013410	Basal cell carcinoma || id:ebi-a-GCST90013410	Omega-3 fatty acids	Inverse variance weighted	12.5938	6	0.0499587
30	met-c-856	ebi-a-GCST90013410	Basal cell carcinoma || id:ebi-a-GCST90013410	Omega-6 fatty acids	MR Egger	19.9996	16	0.220238
31	met-c-856	ebi-a-GCST90013410	Basal cell carcinoma || id:ebi-a-GCST90013410	Omega-6 fatty acids	Inverse variance weighted	20.1238	17	0.267945
32	met-c-857	ebi-a-GCST90013410	Basal cell carcinoma || id:ebi-a-GCST90013410	Omega-7, omega-9 and saturated fatty acids	MR Egger	6.87607	7	0.441896
33	met-c-857	ebi-a-GCST90013410	Basal cell carcinoma || id:ebi-a-GCST90013410	Omega-7, omega-9 and saturated fatty acids	Inverse variance weighted	7.02969	8	0.533433
34	met-c-858	ebi-a-GCST90013410	Basal cell carcinoma || id:ebi-a-GCST90013410	Free cholesterol	MR Egger	32.7617	29	0.287455
35	met-c-858	ebi-a-GCST90013410	Basal cell carcinoma || id:ebi-a-GCST90013410	Free cholesterol	Inverse variance weighted	32.7673	30	0.332729
36	met-c-859	ebi-a-GCST90013410	Basal cell carcinoma || id:ebi-a-GCST90013410	Glucose	MR Egger	0.677695	2	0.712591
37	met-c-859	ebi-a-GCST90013410	Basal cell carcinoma || id:ebi-a-GCST90013410	Glucose	Inverse variance weighted	3.86349	3	0.276587
38	met-c-860	ebi-a-GCST90013410	Basal cell carcinoma || id:ebi-a-GCST90013410	Glutamine	MR Egger	5.96517	7	0.543822
39	met-c-860	ebi-a-GCST90013410	Basal cell carcinoma || id:ebi-a-GCST90013410	Glutamine	Inverse variance weighted	5.96519	8	0.651132
40	met-c-862	ebi-a-GCST90013410	Basal cell carcinoma || id:ebi-a-GCST90013410	Glycoproteins	MR Egger	78.6303	70	0.224457
41	met-c-862	ebi-a-GCST90013410	Basal cell carcinoma || id:ebi-a-GCST90013410	Glycoproteins	Inverse variance weighted	79.0975	71	0.238617
42	met-c-863	ebi-a-GCST90013410	Basal cell carcinoma || id:ebi-a-GCST90013410	Glycoprotein acetyls	MR Egger	21.1998	15	0.130565
43	met-c-863	ebi-a-GCST90013410	Basal cell carcinoma || id:ebi-a-GCST90013410	Glycoprotein acetyls	Inverse variance weighted	21.2047	16	0.170776
44	met-c-864	ebi-a-GCST90013410	Basal cell carcinoma || id:ebi-a-GCST90013410	Total cholesterol in HDL	MR Egger	27.3259	23	0.242348
45	met-c-864	ebi-a-GCST90013410	Basal cell carcinoma || id:ebi-a-GCST90013410	Total cholesterol in HDL	Inverse variance weighted	38.9389	24	0.0277153
46	met-c-865	ebi-a-GCST90013410	Basal cell carcinoma || id:ebi-a-GCST90013410	Mean diameter for HDL particles	MR Egger	51.7182	38	0.0680159
47	met-c-865	ebi-a-GCST90013410	Basal cell carcinoma || id:ebi-a-GCST90013410	Mean diameter for HDL particles	Inverse variance weighted	54.2285	39	0.0533044
48	met-c-866	ebi-a-GCST90013410	Basal cell carcinoma || id:ebi-a-GCST90013410	Histidine	MR Egger	1.04069	3	0.791408
49	met-c-866	ebi-a-GCST90013410	Basal cell carcinoma || id:ebi-a-GCST90013410	Histidine	Inverse variance weighted	9.48491	4	0.0500582
50	met-c-867	ebi-a-GCST90013410	Basal cell carcinoma || id:ebi-a-GCST90013410	Total cholesterol in IDL	MR Egger	55.9848	52	0.327724
51	met-c-867	ebi-a-GCST90013410	Basal cell carcinoma || id:ebi-a-GCST90013410	Total cholesterol in IDL	Inverse variance weighted	58.7617	53	0.272659
52	met-c-868	ebi-a-GCST90013410	Basal cell carcinoma || id:ebi-a-GCST90013410	Free cholesterol in IDL	MR Egger	54.4201	51	0.345661
53	met-c-868	ebi-a-GCST90013410	Basal cell carcinoma || id:ebi-a-GCST90013410	Free cholesterol in IDL	Inverse variance weighted	57.9238	52	0.265981
54	met-c-869	ebi-a-GCST90013410	Basal cell carcinoma || id:ebi-a-GCST90013410	Total lipids in IDL	MR Egger	52.9968	53	0.474286
55	met-c-869	ebi-a-GCST90013410	Basal cell carcinoma || id:ebi-a-GCST90013410	Total lipids in IDL	Inverse variance weighted	54.8417	54	0.442476
56	met-c-870	ebi-a-GCST90013410	Basal cell carcinoma || id:ebi-a-GCST90013410	Concentration of IDL particles	MR Egger	49.2546	50	0.503233
57	met-c-870	ebi-a-GCST90013410	Basal cell carcinoma || id:ebi-a-GCST90013410	Concentration of IDL particles	Inverse variance weighted	50.606	51	0.489229
58	met-c-871	ebi-a-GCST90013410	Basal cell carcinoma || id:ebi-a-GCST90013410	Phospholipids in IDL	MR Egger	59.0543	51	0.2049
59	met-c-871	ebi-a-GCST90013410	Basal cell carcinoma || id:ebi-a-GCST90013410	Phospholipids in IDL	Inverse variance weighted	60.642	52	0.192388
60	met-c-872	ebi-a-GCST90013410	Basal cell carcinoma || id:ebi-a-GCST90013410	Triglycerides in IDL	MR Egger	37.9876	38	0.470048
61	met-c-872	ebi-a-GCST90013410	Basal cell carcinoma || id:ebi-a-GCST90013410	Triglycerides in IDL	Inverse variance weighted	38.0648	39	0.512376
62	met-c-873	ebi-a-GCST90013410	Basal cell carcinoma || id:ebi-a-GCST90013410	Isoleucine	Inverse variance weighted	0.0419668	1	0.837683
63	met-c-874	ebi-a-GCST90013410	Basal cell carcinoma || id:ebi-a-GCST90013410	Total cholesterol in large HDL	MR Egger	39.277	31	0.14617
64	met-c-874	ebi-a-GCST90013410	Basal cell carcinoma || id:ebi-a-GCST90013410	Total cholesterol in large HDL	Inverse variance weighted	46.7721	32	0.0444441
65	met-c-875	ebi-a-GCST90013410	Basal cell carcinoma || id:ebi-a-GCST90013410	Cholesterol esters in large HDL	MR Egger	38.2373	28	0.0939929
66	met-c-875	ebi-a-GCST90013410	Basal cell carcinoma || id:ebi-a-GCST90013410	Cholesterol esters in large HDL	Inverse variance weighted	41.6943	29	0.0598108
67	met-c-876	ebi-a-GCST90013410	Basal cell carcinoma || id:ebi-a-GCST90013410	Free cholesterol in large HDL	MR Egger	38.6299	29	0.108957
68	met-c-876	ebi-a-GCST90013410	Basal cell carcinoma || id:ebi-a-GCST90013410	Free cholesterol in large HDL	Inverse variance weighted	44.8945	30	0.0394833
69	met-c-877	ebi-a-GCST90013410	Basal cell carcinoma || id:ebi-a-GCST90013410	Total lipids in large HDL	MR Egger	38.876	26	0.0501003
70	met-c-877	ebi-a-GCST90013410	Basal cell carcinoma || id:ebi-a-GCST90013410	Total lipids in large HDL	Inverse variance weighted	41.8942	27	0.0337142
71	met-c-878	ebi-a-GCST90013410	Basal cell carcinoma || id:ebi-a-GCST90013410	Concentration of large HDL particles	MR Egger	40.8813	29	0.0705253
72	met-c-878	ebi-a-GCST90013410	Basal cell carcinoma || id:ebi-a-GCST90013410	Concentration of large HDL particles	Inverse variance weighted	43.3691	30	0.0543446
73	met-c-879	ebi-a-GCST90013410	Basal cell carcinoma || id:ebi-a-GCST90013410	Phospholipids in large HDL	MR Egger	27.202	25	0.345868
74	met-c-879	ebi-a-GCST90013410	Basal cell carcinoma || id:ebi-a-GCST90013410	Phospholipids in large HDL	Inverse variance weighted	32.8203	26	0.167374
75	met-c-880	ebi-a-GCST90013410	Basal cell carcinoma || id:ebi-a-GCST90013410	Total cholesterol in large LDL	MR Egger	59.9366	57	0.369688
76	met-c-880	ebi-a-GCST90013410	Basal cell carcinoma || id:ebi-a-GCST90013410	Total cholesterol in large LDL	Inverse variance weighted	64.6689	58	0.255169
77	met-c-881	ebi-a-GCST90013410	Basal cell carcinoma || id:ebi-a-GCST90013410	Cholesterol esters in large VLDL	MR Egger	58.8844	53	0.268981
78	met-c-881	ebi-a-GCST90013410	Basal cell carcinoma || id:ebi-a-GCST90013410	Cholesterol esters in large VLDL	Inverse variance weighted	60.944	54	0.240384
79	met-c-882	ebi-a-GCST90013410	Basal cell carcinoma || id:ebi-a-GCST90013410	Free cholesterol in large LDL	MR Egger	59.5675	50	0.166654
80	met-c-882	ebi-a-GCST90013410	Basal cell carcinoma || id:ebi-a-GCST90013410	Free cholesterol in large LDL	Inverse variance weighted	61.1305	51	0.156615
81	met-c-883	ebi-a-GCST90013410	Basal cell carcinoma || id:ebi-a-GCST90013410	Total lipids in large LDL	MR Egger	61.0096	55	0.26881
82	met-c-883	ebi-a-GCST90013410	Basal cell carcinoma || id:ebi-a-GCST90013410	Total lipids in large LDL	Inverse variance weighted	63.9561	56	0.217341
83	met-c-884	ebi-a-GCST90013410	Basal cell carcinoma || id:ebi-a-GCST90013410	Concentration of large LDL particles	MR Egger	59.8953	55	0.302669
84	met-c-884	ebi-a-GCST90013410	Basal cell carcinoma || id:ebi-a-GCST90013410	Concentration of large LDL particles	Inverse variance weighted	61.6635	56	0.280743
85	met-c-885	ebi-a-GCST90013410	Basal cell carcinoma || id:ebi-a-GCST90013410	Phospholipids in large LDL	MR Egger	60.1689	52	0.204071
86	met-c-885	ebi-a-GCST90013410	Basal cell carcinoma || id:ebi-a-GCST90013410	Phospholipids in large LDL	Inverse variance weighted	61.6619	53	0.193964
87	met-c-886	ebi-a-GCST90013410	Basal cell carcinoma || id:ebi-a-GCST90013410	Total cholesterol in large VLDL	MR Egger	12.737	12	0.388443
88	met-c-886	ebi-a-GCST90013410	Basal cell carcinoma || id:ebi-a-GCST90013410	Total cholesterol in large VLDL	Inverse variance weighted	13.6233	13	0.400897
89	met-c-887	ebi-a-GCST90013410	Basal cell carcinoma || id:ebi-a-GCST90013410	Cholesterol esters in large VLDL	MR Egger	13.3013	15	0.579035
90	met-c-887	ebi-a-GCST90013410	Basal cell carcinoma || id:ebi-a-GCST90013410	Cholesterol esters in large VLDL	Inverse variance weighted	14.2884	16	0.577241
91	met-c-888	ebi-a-GCST90013410	Basal cell carcinoma || id:ebi-a-GCST90013410	Free cholesterol in large VLDL	MR Egger	13.5525	14	0.483553
92	met-c-888	ebi-a-GCST90013410	Basal cell carcinoma || id:ebi-a-GCST90013410	Free cholesterol in large VLDL	Inverse variance weighted	13.9273	15	0.531053
93	met-c-889	ebi-a-GCST90013410	Basal cell carcinoma || id:ebi-a-GCST90013410	Total lipids in large VLDL	MR Egger	18.4125	10	0.0483914
94	met-c-889	ebi-a-GCST90013410	Basal cell carcinoma || id:ebi-a-GCST90013410	Total lipids in large VLDL	Inverse variance weighted	20.3743	11	0.0404646
95	met-c-890	ebi-a-GCST90013410	Basal cell carcinoma || id:ebi-a-GCST90013410	Concentration of large VLDL particles	MR Egger	10.0983	15	0.813513
96	met-c-890	ebi-a-GCST90013410	Basal cell carcinoma || id:ebi-a-GCST90013410	Concentration of large VLDL particles	Inverse variance weighted	11.9105	16	0.750118
97	met-c-891	ebi-a-GCST90013410	Basal cell carcinoma || id:ebi-a-GCST90013410	Phospholipids in large VLDL	MR Egger	11.2957	11	0.418833
98	met-c-891	ebi-a-GCST90013410	Basal cell carcinoma || id:ebi-a-GCST90013410	Phospholipids in large VLDL	Inverse variance weighted	11.6674	12	0.472751
99	met-c-892	ebi-a-GCST90013410	Basal cell carcinoma || id:ebi-a-GCST90013410	Triglycerides in large VLDL	MR Egger	10.1979	10	0.423306
100	met-c-892	ebi-a-GCST90013410	Basal cell carcinoma || id:ebi-a-GCST90013410	Triglycerides in large VLDL	Inverse variance weighted	12.1482	11	0.352609
101	met-c-893	ebi-a-GCST90013410	Basal cell carcinoma || id:ebi-a-GCST90013410	18:2, linoleic acid (LA)	MR Egger	29.4124	17	0.0309078
102	met-c-893	ebi-a-GCST90013410	Basal cell carcinoma || id:ebi-a-GCST90013410	18:2, linoleic acid (LA)	Inverse variance weighted	29.9337	18	0.0380957
103	met-c-894	ebi-a-GCST90013410	Basal cell carcinoma || id:ebi-a-GCST90013410	#N/A	Inverse variance weighted	0.619866	1	0.431097
104	met-c-895	ebi-a-GCST90013410	Basal cell carcinoma || id:ebi-a-GCST90013410	Total cholesterol in LDL	MR Egger	63.9752	54	0.166101
105	met-c-895	ebi-a-GCST90013410	Basal cell carcinoma || id:ebi-a-GCST90013410	Total cholesterol in LDL	Inverse variance weighted	65.6844	55	0.153392
106	met-c-896	ebi-a-GCST90013410	Basal cell carcinoma || id:ebi-a-GCST90013410	Mean diameter for LDL particles	MR Egger	13.9804	16	0.600172
107	met-c-896	ebi-a-GCST90013410	Basal cell carcinoma || id:ebi-a-GCST90013410	Mean diameter for LDL particles	Inverse variance weighted	15.8587	17	0.533871
108	met-c-897	ebi-a-GCST90013410	Basal cell carcinoma || id:ebi-a-GCST90013410	Leucine	MR Egger	1.15626	2	0.560946
109	met-c-897	ebi-a-GCST90013410	Basal cell carcinoma || id:ebi-a-GCST90013410	Leucine	Inverse variance weighted	1.15626	3	0.763512
110	met-c-898	ebi-a-GCST90013410	Basal cell carcinoma || id:ebi-a-GCST90013410	Total cholesterol in medium HDL	MR Egger	3.93601	9	0.915574
111	met-c-898	ebi-a-GCST90013410	Basal cell carcinoma || id:ebi-a-GCST90013410	Total cholesterol in medium HDL	Inverse variance weighted	8.69445	10	0.561326
112	met-c-899	ebi-a-GCST90013410	Basal cell carcinoma || id:ebi-a-GCST90013410	Cholesterol esters in medium HDL	MR Egger	7.15909	9	0.62056
113	met-c-899	ebi-a-GCST90013410	Basal cell carcinoma || id:ebi-a-GCST90013410	Cholesterol esters in medium HDL	Inverse variance weighted	12.0732	10	0.280187
114	met-c-900	ebi-a-GCST90013410	Basal cell carcinoma || id:ebi-a-GCST90013410	Free cholesterol in medium HDL	MR Egger	3.18626	8	0.922131
115	met-c-900	ebi-a-GCST90013410	Basal cell carcinoma || id:ebi-a-GCST90013410	Free cholesterol in medium HDL	Inverse variance weighted	6.35757	9	0.703666
116	met-c-901	ebi-a-GCST90013410	Basal cell carcinoma || id:ebi-a-GCST90013410	Total lipids in medium HDL	MR Egger	4.12204	5	0.531982
117	met-c-901	ebi-a-GCST90013410	Basal cell carcinoma || id:ebi-a-GCST90013410	Total lipids in medium HDL	Inverse variance weighted	8.93722	6	0.17714
118	met-c-902	ebi-a-GCST90013410	Basal cell carcinoma || id:ebi-a-GCST90013410	Concentration of medium HDL particles	MR Egger	4.78599	4	0.309969
119	met-c-902	ebi-a-GCST90013410	Basal cell carcinoma || id:ebi-a-GCST90013410	Concentration of medium HDL particles	Inverse variance weighted	6.67121	5	0.246263
120	met-c-903	ebi-a-GCST90013410	Basal cell carcinoma || id:ebi-a-GCST90013410	Phospholipids in medium HDL	MR Egger	10.0026	7	0.188428
121	met-c-903	ebi-a-GCST90013410	Basal cell carcinoma || id:ebi-a-GCST90013410	Phospholipids in medium HDL	Inverse variance weighted	10.1608	8	0.253924
122	met-c-904	ebi-a-GCST90013410	Basal cell carcinoma || id:ebi-a-GCST90013410	Total cholesterol in medium LDL	MR Egger	61.7799	50	0.12263
123	met-c-904	ebi-a-GCST90013410	Basal cell carcinoma || id:ebi-a-GCST90013410	Total cholesterol in medium LDL	Inverse variance weighted	62.8178	51	0.124008
124	met-c-905	ebi-a-GCST90013410	Basal cell carcinoma || id:ebi-a-GCST90013410	Cholesterol esters in medium LDL	MR Egger	55.6891	52	0.33776
125	met-c-905	ebi-a-GCST90013410	Basal cell carcinoma || id:ebi-a-GCST90013410	Cholesterol esters in medium LDL	Inverse variance weighted	57.933	53	0.29828
126	met-c-906	ebi-a-GCST90013410	Basal cell carcinoma || id:ebi-a-GCST90013410	Total lipids in medium LDL	MR Egger	59.0662	50	0.178068
127	met-c-906	ebi-a-GCST90013410	Basal cell carcinoma || id:ebi-a-GCST90013410	Total lipids in medium LDL	Inverse variance weighted	60.0925	51	0.1796
128	met-c-907	ebi-a-GCST90013410	Basal cell carcinoma || id:ebi-a-GCST90013410	Concentration of medium LDL particles	MR Egger	58.4624	50	0.192545
129	met-c-907	ebi-a-GCST90013410	Basal cell carcinoma || id:ebi-a-GCST90013410	Concentration of medium LDL particles	Inverse variance weighted	59.133	51	0.2029
130	met-c-908	ebi-a-GCST90013410	Basal cell carcinoma || id:ebi-a-GCST90013410	Phospholipids in medium LDL	MR Egger	49.318	40	0.148325
131	met-c-908	ebi-a-GCST90013410	Basal cell carcinoma || id:ebi-a-GCST90013410	Phospholipids in medium LDL	Inverse variance weighted	50.1451	41	0.15488
132	met-c-909	ebi-a-GCST90013410	Basal cell carcinoma || id:ebi-a-GCST90013410	Total cholesterol in medium VLDL	MR Egger	20.7804	24	0.651646
133	met-c-909	ebi-a-GCST90013410	Basal cell carcinoma || id:ebi-a-GCST90013410	Total cholesterol in medium VLDL	Inverse variance weighted	20.7835	25	0.704619
134	met-c-910	ebi-a-GCST90013410	Basal cell carcinoma || id:ebi-a-GCST90013410	Cholesterol esters in medium VLDL	MR Egger	20.2356	25	0.734363
135	met-c-910	ebi-a-GCST90013410	Basal cell carcinoma || id:ebi-a-GCST90013410	Cholesterol esters in medium VLDL	Inverse variance weighted	20.238	26	0.780147
136	met-c-911	ebi-a-GCST90013410	Basal cell carcinoma || id:ebi-a-GCST90013410	Free cholesterol in medium VLDL	MR Egger	15.226	20	0.763336
137	met-c-911	ebi-a-GCST90013410	Basal cell carcinoma || id:ebi-a-GCST90013410	Free cholesterol in medium VLDL	Inverse variance weighted	15.5262	21	0.795654
138	met-c-912	ebi-a-GCST90013410	Basal cell carcinoma || id:ebi-a-GCST90013410	Total lipids in medium VLDL	MR Egger	15.5826	17	0.553594
139	met-c-912	ebi-a-GCST90013410	Basal cell carcinoma || id:ebi-a-GCST90013410	Total lipids in medium VLDL	Inverse variance weighted	15.6663	18	0.615825
140	met-c-913	ebi-a-GCST90013410	Basal cell carcinoma || id:ebi-a-GCST90013410	Concentration of medium VLDL particles	MR Egger	13.9604	19	0.785993
141	met-c-913	ebi-a-GCST90013410	Basal cell carcinoma || id:ebi-a-GCST90013410	Concentration of medium VLDL particles	Inverse variance weighted	14.6544	20	0.79583
142	met-c-914	ebi-a-GCST90013410	Basal cell carcinoma || id:ebi-a-GCST90013410	Phospholipids in medium VLDL	MR Egger	20.0279	23	0.640229
143	met-c-914	ebi-a-GCST90013410	Basal cell carcinoma || id:ebi-a-GCST90013410	Phospholipids in medium VLDL	Inverse variance weighted	20.1149	24	0.690224
144	met-c-915	ebi-a-GCST90013410	Basal cell carcinoma || id:ebi-a-GCST90013410	Triglycerides in medium VLDL	MR Egger	20.4147	19	0.370024
145	met-c-915	ebi-a-GCST90013410	Basal cell carcinoma || id:ebi-a-GCST90013410	Triglycerides in medium VLDL	Inverse variance weighted	20.4785	20	0.428375
146	met-c-916	ebi-a-GCST90013410	Basal cell carcinoma || id:ebi-a-GCST90013410	Mono-unsaturated fatty acids	MR Egger	4.53148	5	0.475683
147	met-c-916	ebi-a-GCST90013410	Basal cell carcinoma || id:ebi-a-GCST90013410	Mono-unsaturated fatty acids	Inverse variance weighted	4.98013	6	0.546364
148	met-c-917	ebi-a-GCST90013410	Basal cell carcinoma || id:ebi-a-GCST90013410	Other polyunsaturated fatty acids than 18:2	MR Egger	35.9521	42	0.732628
149	met-c-917	ebi-a-GCST90013410	Basal cell carcinoma || id:ebi-a-GCST90013410	Other polyunsaturated fatty acids than 18:2	Inverse variance weighted	35.956	43	0.768077
150	met-c-918	ebi-a-GCST90013410	Basal cell carcinoma || id:ebi-a-GCST90013410	Phosphatidylcholine and other cholines	MR Egger	7.16745	9	0.619691
151	met-c-918	ebi-a-GCST90013410	Basal cell carcinoma || id:ebi-a-GCST90013410	Phosphatidylcholine and other cholines	Inverse variance weighted	8.03304	10	0.62561
152	met-c-919	ebi-a-GCST90013410	Basal cell carcinoma || id:ebi-a-GCST90013410	Phenylalanine	MR Egger	4.08302	3	0.252638
153	met-c-919	ebi-a-GCST90013410	Basal cell carcinoma || id:ebi-a-GCST90013410	Phenylalanine	Inverse variance weighted	4.17721	4	0.382555
154	met-c-920	ebi-a-GCST90013410	Basal cell carcinoma || id:ebi-a-GCST90013410	Pyruvate	MR Egger	0.000478783	1	0.982543
155	met-c-920	ebi-a-GCST90013410	Basal cell carcinoma || id:ebi-a-GCST90013410	Pyruvate	Inverse variance weighted	0.154515	2	0.925651
156	met-c-921	ebi-a-GCST90013410	Basal cell carcinoma || id:ebi-a-GCST90013410	Total lipids in small HDL	MR Egger	12.7999	13	0.463381
157	met-c-921	ebi-a-GCST90013410	Basal cell carcinoma || id:ebi-a-GCST90013410	Total lipids in small HDL	Inverse variance weighted	13.2284	14	0.508622
158	met-c-922	ebi-a-GCST90013410	Basal cell carcinoma || id:ebi-a-GCST90013410	Concentration of small HDL particles	MR Egger	7.57384	10	0.670385
159	met-c-922	ebi-a-GCST90013410	Basal cell carcinoma || id:ebi-a-GCST90013410	Concentration of small HDL particles	Inverse variance weighted	8.35384	11	0.681301
160	met-c-923	ebi-a-GCST90013410	Basal cell carcinoma || id:ebi-a-GCST90013410	Triglycerides in small HDL	MR Egger	10.1805	16	0.857031
161	met-c-923	ebi-a-GCST90013410	Basal cell carcinoma || id:ebi-a-GCST90013410	Triglycerides in small HDL	Inverse variance weighted	10.9729	17	0.857969
162	met-c-924	ebi-a-GCST90013410	Basal cell carcinoma || id:ebi-a-GCST90013410	Total cholesterol in small LDL	MR Egger	57.8017	49	0.182126
163	met-c-924	ebi-a-GCST90013410	Basal cell carcinoma || id:ebi-a-GCST90013410	Total cholesterol in small LDL	Inverse variance weighted	58.6468	50	0.188037
164	met-c-925	ebi-a-GCST90013410	Basal cell carcinoma || id:ebi-a-GCST90013410	Total lipids in small LDL	MR Egger	56.4273	49	0.217109
165	met-c-925	ebi-a-GCST90013410	Basal cell carcinoma || id:ebi-a-GCST90013410	Total lipids in small LDL	Inverse variance weighted	57.2489	50	0.224073
166	met-c-926	ebi-a-GCST90013410	Basal cell carcinoma || id:ebi-a-GCST90013410	Concentration of small LDL particles	MR Egger	45.0895	42	0.344009
167	met-c-926	ebi-a-GCST90013410	Basal cell carcinoma || id:ebi-a-GCST90013410	Concentration of small LDL particles	Inverse variance weighted	45.2281	43	0.37908
168	met-c-927	ebi-a-GCST90013410	Basal cell carcinoma || id:ebi-a-GCST90013410	Total cholesterol in small VLDL	MR Egger	31.5211	28	0.294433
169	met-c-927	ebi-a-GCST90013410	Basal cell carcinoma || id:ebi-a-GCST90013410	Total cholesterol in small VLDL	Inverse variance weighted	31.9551	29	0.32185
170	met-c-928	ebi-a-GCST90013410	Basal cell carcinoma || id:ebi-a-GCST90013410	Free cholesterol in small VLDL	MR Egger	26.0388	26	0.460975
171	met-c-928	ebi-a-GCST90013410	Basal cell carcinoma || id:ebi-a-GCST90013410	Free cholesterol in small VLDL	Inverse variance weighted	26.9265	27	0.467768
172	met-c-929	ebi-a-GCST90013410	Basal cell carcinoma || id:ebi-a-GCST90013410	Total lipids in small VLDL	MR Egger	22.1701	25	0.625905
173	met-c-929	ebi-a-GCST90013410	Basal cell carcinoma || id:ebi-a-GCST90013410	Total lipids in small VLDL	Inverse variance weighted	22.1877	26	0.678384
174	met-c-930	ebi-a-GCST90013410	Basal cell carcinoma || id:ebi-a-GCST90013410	Concentration of small VLDL particles	MR Egger	22.0233	24	0.577876
175	met-c-930	ebi-a-GCST90013410	Basal cell carcinoma || id:ebi-a-GCST90013410	Concentration of small VLDL particles	Inverse variance weighted	22.0363	25	0.633644
176	met-c-931	ebi-a-GCST90013410	Basal cell carcinoma || id:ebi-a-GCST90013410	Phospholipids in small VLDL	MR Egger	25.6499	25	0.426464
177	met-c-931	ebi-a-GCST90013410	Basal cell carcinoma || id:ebi-a-GCST90013410	Phospholipids in small VLDL	Inverse variance weighted	25.6797	26	0.480816
178	met-c-932	ebi-a-GCST90013410	Basal cell carcinoma || id:ebi-a-GCST90013410	Triglycerides in small VLDL	MR Egger	28.1565	26	0.350802
179	met-c-932	ebi-a-GCST90013410	Basal cell carcinoma || id:ebi-a-GCST90013410	Triglycerides in small VLDL	Inverse variance weighted	29.5385	27	0.335284
180	met-c-933	ebi-a-GCST90013410	Basal cell carcinoma || id:ebi-a-GCST90013410	Serum total cholesterol	MR Egger	50.6646	45	0.259987
181	met-c-933	ebi-a-GCST90013410	Basal cell carcinoma || id:ebi-a-GCST90013410	Serum total cholesterol	Inverse variance weighted	50.744	46	0.292002
182	met-c-934	ebi-a-GCST90013410	Basal cell carcinoma || id:ebi-a-GCST90013410	Serum total triglycerides	MR Egger	20.1096	21	0.514328
183	met-c-934	ebi-a-GCST90013410	Basal cell carcinoma || id:ebi-a-GCST90013410	Serum total triglycerides	Inverse variance weighted	20.4538	22	0.554677
184	met-c-935	ebi-a-GCST90013410	Basal cell carcinoma || id:ebi-a-GCST90013410	Sphingomyelins	MR Egger	5.90597	7	0.550771
185	met-c-935	ebi-a-GCST90013410	Basal cell carcinoma || id:ebi-a-GCST90013410	Sphingomyelins	Inverse variance weighted	6.51103	8	0.590185
186	met-c-936	ebi-a-GCST90013410	Basal cell carcinoma || id:ebi-a-GCST90013410	Total fatty acids	MR Egger	14.1139	12	0.293494
187	met-c-936	ebi-a-GCST90013410	Basal cell carcinoma || id:ebi-a-GCST90013410	Total fatty acids	Inverse variance weighted	14.3296	13	0.35105
188	met-c-937	ebi-a-GCST90013410	Basal cell carcinoma || id:ebi-a-GCST90013410	Total phosphoglycerides	MR Egger	6.65168	9	0.673333
189	met-c-937	ebi-a-GCST90013410	Basal cell carcinoma || id:ebi-a-GCST90013410	Total phosphoglycerides	Inverse variance weighted	6.9597	10	0.729244
190	met-c-938	ebi-a-GCST90013410	Basal cell carcinoma || id:ebi-a-GCST90013410	Tyrosine	MR Egger	14.3323	9	0.110984
191	met-c-938	ebi-a-GCST90013410	Basal cell carcinoma || id:ebi-a-GCST90013410	Tyrosine	Inverse variance weighted	14.7977	10	0.139613
192	met-c-941	ebi-a-GCST90013410	Basal cell carcinoma || id:ebi-a-GCST90013410	Mean diameter for VLDL particles	MR Egger	18.1101	17	0.381924
193	met-c-941	ebi-a-GCST90013410	Basal cell carcinoma || id:ebi-a-GCST90013410	Mean diameter for VLDL particles	Inverse variance weighted	21.9052	18	0.23622
194	met-c-942	ebi-a-GCST90013410	Basal cell carcinoma || id:ebi-a-GCST90013410	Total cholesterol in very large HDL	MR Egger	23.643	14	0.0505793
195	met-c-942	ebi-a-GCST90013410	Basal cell carcinoma || id:ebi-a-GCST90013410	Total cholesterol in very large HDL	Inverse variance weighted	26.2582	15	0.035395
196	met-c-943	ebi-a-GCST90013410	Basal cell carcinoma || id:ebi-a-GCST90013410	Cholesterol esters in very large HDL	MR Egger	22.493	15	0.095513
197	met-c-943	ebi-a-GCST90013410	Basal cell carcinoma || id:ebi-a-GCST90013410	Cholesterol esters in very large HDL	Inverse variance weighted	23.3276	16	0.105254
198	met-c-944	ebi-a-GCST90013410	Basal cell carcinoma || id:ebi-a-GCST90013410	Free cholesterol in very large HDL	MR Egger	39.8757	26	0.0401208
199	met-c-944	ebi-a-GCST90013410	Basal cell carcinoma || id:ebi-a-GCST90013410	Free cholesterol in very large HDL	Inverse variance weighted	41.5139	27	0.0367307
200	met-c-945	ebi-a-GCST90013410	Basal cell carcinoma || id:ebi-a-GCST90013410	Total lipids in very large HDL	MR Egger	45.8559	27	0.0131849
201	met-c-945	ebi-a-GCST90013410	Basal cell carcinoma || id:ebi-a-GCST90013410	Total lipids in very large HDL	Inverse variance weighted	47.3829	28	0.0124767
202	met-c-946	ebi-a-GCST90013410	Basal cell carcinoma || id:ebi-a-GCST90013410	Concentration of very large HDL particles	MR Egger	50.3751	28	0.00587147
203	met-c-946	ebi-a-GCST90013410	Basal cell carcinoma || id:ebi-a-GCST90013410	Concentration of very large HDL particles	Inverse variance weighted	50.7826	29	0.00742784
204	met-c-947	ebi-a-GCST90013410	Basal cell carcinoma || id:ebi-a-GCST90013410	Phospholipids in very large HDL	MR Egger	49.6072	33	0.0317586
205	met-c-947	ebi-a-GCST90013410	Basal cell carcinoma || id:ebi-a-GCST90013410	Phospholipids in very large HDL	Inverse variance weighted	51.415	34	0.0281137
206	met-c-948	ebi-a-GCST90013410	Basal cell carcinoma || id:ebi-a-GCST90013410	Triglycerides in very large HDL	MR Egger	51.173	50	0.427402
207	met-c-948	ebi-a-GCST90013410	Basal cell carcinoma || id:ebi-a-GCST90013410	Triglycerides in very large HDL	Inverse variance weighted	54.3511	51	0.348075
208	met-c-949	ebi-a-GCST90013410	Basal cell carcinoma || id:ebi-a-GCST90013410	Total lipids in very large VLDL	MR Egger	10.8259	11	0.457964
209	met-c-949	ebi-a-GCST90013410	Basal cell carcinoma || id:ebi-a-GCST90013410	Total lipids in very large VLDL	Inverse variance weighted	11.3546	12	0.498795
210	met-c-950	ebi-a-GCST90013410	Basal cell carcinoma || id:ebi-a-GCST90013410	Concentration of very large VLDL particles	MR Egger	7.68823	7	0.360886
211	met-c-950	ebi-a-GCST90013410	Basal cell carcinoma || id:ebi-a-GCST90013410	Concentration of very large VLDL particles	Inverse variance weighted	10.4551	8	0.234522
212	met-c-951	ebi-a-GCST90013410	Basal cell carcinoma || id:ebi-a-GCST90013410	Phospholipids in very large VLDL	MR Egger	9.73124	10	0.464381
213	met-c-951	ebi-a-GCST90013410	Basal cell carcinoma || id:ebi-a-GCST90013410	Phospholipids in very large VLDL	Inverse variance weighted	11.4045	11	0.410024
214	met-c-952	ebi-a-GCST90013410	Basal cell carcinoma || id:ebi-a-GCST90013410	Triglycerides in very large VLDL	MR Egger	11.1697	12	0.51443
215	met-c-952	ebi-a-GCST90013410	Basal cell carcinoma || id:ebi-a-GCST90013410	Triglycerides in very large VLDL	Inverse variance weighted	12.3089	13	0.502488
216	met-c-953	ebi-a-GCST90013410	Basal cell carcinoma || id:ebi-a-GCST90013410	Total lipids in very small VLDL	MR Egger	18.0886	29	0.942446
217	met-c-953	ebi-a-GCST90013410	Basal cell carcinoma || id:ebi-a-GCST90013410	Total lipids in very small VLDL	Inverse variance weighted	18.089	30	0.957075
218	met-c-954	ebi-a-GCST90013410	Basal cell carcinoma || id:ebi-a-GCST90013410	Concentration of very small VLDL particles	MR Egger	20.6573	28	0.839343
219	met-c-954	ebi-a-GCST90013410	Basal cell carcinoma || id:ebi-a-GCST90013410	Concentration of very small VLDL particles	Inverse variance weighted	20.6578	29	0.871309
220	met-c-955	ebi-a-GCST90013410	Basal cell carcinoma || id:ebi-a-GCST90013410	Phospholipids in very small VLDL	MR Egger	49.9416	47	0.357266
221	met-c-955	ebi-a-GCST90013410	Basal cell carcinoma || id:ebi-a-GCST90013410	Phospholipids in very small VLDL	Inverse variance weighted	50.046	48	0.392121
222	met-c-956	ebi-a-GCST90013410	Basal cell carcinoma || id:ebi-a-GCST90013410	Triglycerides in very small VLDL	MR Egger	30.9154	29	0.369422
223	met-c-956	ebi-a-GCST90013410	Basal cell carcinoma || id:ebi-a-GCST90013410	Triglycerides in very small VLDL	Inverse variance weighted	31.0085	30	0.41499
224	met-c-957	ebi-a-GCST90013410	Basal cell carcinoma || id:ebi-a-GCST90013410	Total lipids in chylomicrons and largest VLDL particles	MR Egger	10.2274	8	0.249424
225	met-c-957	ebi-a-GCST90013410	Basal cell carcinoma || id:ebi-a-GCST90013410	Total lipids in chylomicrons and largest VLDL particles	Inverse variance weighted	12.044	9	0.210843
226	met-c-958	ebi-a-GCST90013410	Basal cell carcinoma || id:ebi-a-GCST90013410	Concentration of chylomicrons and largest VLDL particles	MR Egger	5.80181	6	0.445754
227	met-c-958	ebi-a-GCST90013410	Basal cell carcinoma || id:ebi-a-GCST90013410	Concentration of chylomicrons and largest VLDL particles	Inverse variance weighted	10.8322	7	0.146107
228	met-c-959	ebi-a-GCST90013410	Basal cell carcinoma || id:ebi-a-GCST90013410	Phospholipids in chylomicrons and largest VLDL particles	MR Egger	7.51177	6	0.276097
229	met-c-959	ebi-a-GCST90013410	Basal cell carcinoma || id:ebi-a-GCST90013410	Phospholipids in chylomicrons and largest VLDL particles	Inverse variance weighted	9.36548	7	0.22747
230	met-c-960	ebi-a-GCST90013410	Basal cell carcinoma || id:ebi-a-GCST90013410	Triglycerides in chylomicrons and largest VLDL particles	MR Egger	12.0505	8	0.148965
231	met-c-960	ebi-a-GCST90013410	Basal cell carcinoma || id:ebi-a-GCST90013410	Triglycerides in chylomicrons and largest VLDL particles	Inverse variance weighted	12.619	9	0.180617

## Sheet: Additional file 4
Detailed information of all SNPs in primary analyses
	...1	X	SNP	effect_allele.exposure	other_allele.exposure	effect_allele.outcome	other_allele.outcome	beta.exposure	beta.outcome	eaf.exposure	eaf.outcome	remove	palindromic	ambiguous	id.outcome	chr	pos	se.outcome	samplesize.outcome	pval.outcome	outcome	originalname.outcome	outcome.deprecated	mr_keep.outcome	data_source.outcome	se.exposure	pos.exposure	pval.exposure	chr.exposure	samplesize.exposure	id.exposure	exposure	mr_keep.exposure	pval_origin.exposure	data_source.exposure	action	mr_keep	EAF2	MAF	R2	F	rsq.exposure	effective_n.exposure	rsq.outcome	effective_n.outcome	steiger_dir	steiger_pval
1	1	1287	rs2169387	G	A	G	A	0.08563	0.00827432	0.870251	0.901	FALSE	FALSE	FALSE	ebi-a-GCST90013410	8	9181395	0.0183019	392871	0.649999	Basal cell carcinoma || id:ebi-a-GCST90013410	Basal cell carcinoma	Basal cell carcinoma || ||	TRUE	igd	0.015451	9181395	3.61e-08	8	19257	met-c-838	Acetoacetate	TRUE	reported	igd	2	TRUE	0.129749	0.129749	0.00159242	30.711	0.00159259	19257	5.2e-07	392871	TRUE	1.09e-07
2	2	2974	rs964184	C	G	C	G	-0.096027	-0.0174041	0.857715	0.866982	FALSE	TRUE	FALSE	ebi-a-GCST90013410	11	116648917	0.0158775	392871	0.27	Basal cell carcinoma || id:ebi-a-GCST90013410	Basal cell carcinoma	Basal cell carcinoma || ||	TRUE	igd	0.014624	116648917	6.71e-11	11	19261	met-c-838	Acetoacetate	TRUE	reported	igd	2	TRUE	0.142285	0.142285	0.0022336	43.1131	0.00223383	19261	3.06e-06	392871	TRUE	6.76e-10
3	3	103	rs10783792	A	T	A	T	-0.091343	-0.0112656	0.855798	0.83707	FALSE	TRUE	FALSE	ebi-a-GCST90013410	12	56958673	0.0146393	392871	0.44	Basal cell carcinoma || id:ebi-a-GCST90013410	Basal cell carcinoma	Basal cell carcinoma || ||	TRUE	igd	0.013745	56958673	3.13e-11	12	24791	met-c-840	Alanine	TRUE	reported	igd	2	TRUE	0.144202	0.144202	0.00177826	44.1597	0.0017784	24791	1.51e-06	392871	TRUE	3.95e-10
4	4	485	rs117422858	G	A	G	A	-0.164224	-0.0242431	0.032773	0.0249026	FALSE	FALSE	FALSE	ebi-a-GCST90013410	16	69601842	0.035261	392871	0.49	Basal cell carcinoma || id:ebi-a-GCST90013410	Basal cell carcinoma	Basal cell carcinoma || ||	TRUE	igd	0.0274	69601842	2.11e-09	16	24789	met-c-840	Alanine	TRUE	reported	igd	2	TRUE	0.967227	0.032773	0.00144705	35.9201	0.00144717	24789	1.2e-06	392871	TRUE	1.66e-08
5	5	564	rs12578760	T	C	T	C	0.079667	-0.0173418	0.144838	0.157669	FALSE	FALSE	FALSE	ebi-a-GCST90013410	12	47105117	0.0149689	392871	0.25	Basal cell carcinoma || id:ebi-a-GCST90013410	Basal cell carcinoma	Basal cell carcinoma || ||	TRUE	igd	0.013135	47105117	1.36e-09	12	24794	met-c-840	Alanine	TRUE	reported	igd	2	TRUE	0.855162	0.144838	0.00148152	36.7842	0.00148164	24794	3.42e-06	392871	TRUE	2.16e-08
6	6	569	rs1260326	C	T	C	T	-0.104582	-0.00240918	0.638817	0.604912	FALSE	FALSE	FALSE	ebi-a-GCST90013410	2	27730940	0.0110869	392871	0.83	Basal cell carcinoma || id:ebi-a-GCST90013410	Basal cell carcinoma	Basal cell carcinoma || ||	TRUE	igd	0.00994	27730940	7.4e-26	2	22569	met-c-840	Alanine	TRUE	reported	igd	2	TRUE	0.361183	0.361183	0.00488094	110.689	0.00488138	22569	1.2e-07	392871	TRUE	2.63e-24
7	7	897	rs149191093	T	C	T	C	-0.161931	-0.00210273	0.043189	0.0344787	FALSE	FALSE	FALSE	ebi-a-GCST90013410	16	70341358	0.0297308	392871	0.94	Basal cell carcinoma || id:ebi-a-GCST90013410	Basal cell carcinoma	Basal cell carcinoma || ||	TRUE	igd	0.024508	70341358	4.05e-11	16	22675	met-c-840	Alanine	TRUE	reported	igd	2	TRUE	0.956811	0.043189	0.00192159	43.6522	0.00192176	22675	1.27e-08	392871	TRUE	1.5e-10
8	8	1285	rs2160387	C	T	C	T	-0.071001	0.00898875	0.40317	0.427643	FALSE	FALSE	FALSE	ebi-a-GCST90013410	2	65220910	0.0109376	392871	0.41	Basal cell carcinoma || id:ebi-a-GCST90013410	Basal cell carcinoma	Basal cell carcinoma || ||	TRUE	igd	0.009603	65220910	1.49e-13	2	24793	met-c-840	Alanine	TRUE	reported	igd	2	TRUE	0.59683	0.40317	0.00220003	54.6613	0.00220021	24793	1.72e-06	392871	TRUE	3.22e-12
9	9	1789	rs4554975	G	A	G	A	-0.069135	0.0128916	0.644059	0.565966	FALSE	FALSE	FALSE	ebi-a-GCST90013410	12	47201814	0.0111843	392871	0.25	Basal cell carcinoma || id:ebi-a-GCST90013410	Basal cell carcinoma	Basal cell carcinoma || ||	TRUE	igd	0.009598	47201814	6.12e-13	12	24792	met-c-840	Alanine	TRUE	reported	igd	2	TRUE	0.355941	0.355941	0.00208841	51.8799	0.00208857	24792	3.38e-06	392871	TRUE	2.05e-11
10	10	276	rs114822153	A	G	A	G	-0.30953	0.0212345	0.021212	0.0358204	FALSE	FALSE	FALSE	ebi-a-GCST90013410	4	73238544	0.0289649	392871	0.46	Basal cell carcinoma || id:ebi-a-GCST90013410	Basal cell carcinoma	Basal cell carcinoma || ||	TRUE	igd	0.043273	73238544	1.55e-12	4	18955	met-c-841	Albumin	TRUE	reported	igd	2	TRUE	0.978788	0.021212	0.00269201	51.1594	0.00269229	18955	1.37e-06	392871	TRUE	8.74e-12
11	11	279	rs115534052	G	A	G	A	-0.207894	-0.0444576	0.036308	0.021712	FALSE	FALSE	FALSE	ebi-a-GCST90013410	4	75128036	0.0379418	392871	0.24	Basal cell carcinoma || id:ebi-a-GCST90013410	Basal cell carcinoma	Basal cell carcinoma || ||	TRUE	igd	0.028774	75128036	9.27e-13	4	18956	met-c-841	Albumin	TRUE	reported	igd	2	TRUE	0.963692	0.036308	0.00274626	52.196	0.00274655	18956	3.49e-06	392871	TRUE	1.03e-11
12	12	369	rs116302332	T	C	T	C	-0.33496	0.0482196	0.022024	0.0212115	FALSE	FALSE	FALSE	ebi-a-GCST90013410	4	75370891	0.0371071	392871	0.19	Basal cell carcinoma || id:ebi-a-GCST90013410	Basal cell carcinoma	Basal cell carcinoma || ||	TRUE	igd	0.040106	75370891	1.52e-16	4	18957	met-c-841	Albumin	TRUE	reported	igd	2	TRUE	0.977976	0.022024	0.00366608	69.7463	0.00366647	18957	4.3e-06	392871	TRUE	3.45e-15
13	13	374	rs116329419	A	C	A	C	-0.286108	-0.00805334	0.035553	0.0182426	FALSE	FALSE	FALSE	ebi-a-GCST90013410	4	74720969	0.0406558	392871	0.84	Basal cell carcinoma || id:ebi-a-GCST90013410	Basal cell carcinoma	Basal cell carcinoma || ||	TRUE	igd	0.034526	74720969	2.6e-16	4	18958	met-c-841	Albumin	TRUE	reported	igd	2	TRUE	0.964447	0.035553	0.00360915	68.6628	0.00360953	18958	9.99e-08	392871	TRUE	8.54e-16
14	14	560	rs12500991	T	C	T	C	-0.165387	0.0239492	0.053336	0.0195297	FALSE	FALSE	FALSE	ebi-a-GCST90013410	4	72725249	0.0387538	392871	0.54	Basal cell carcinoma || id:ebi-a-GCST90013410	Basal cell carcinoma	Basal cell carcinoma || ||	TRUE	igd	0.02429	72725249	1.7e-11	4	18956	met-c-841	Albumin	TRUE	reported	igd	2	TRUE	0.946664	0.053336	0.00243972	46.3556	0.00243998	18956	9.72e-07	392871	TRUE	7.28e-11
15	15	823	rs144064722	G	A	G	A	-0.269028	0.0800079	0.025154	0.0229864	FALSE	FALSE	FALSE	ebi-a-GCST90013410	4	73406173	0.0350017	392871	0.0219999	Basal cell carcinoma || id:ebi-a-GCST90013410	Basal cell carcinoma	Basal cell carcinoma || ||	TRUE	igd	0.03454	73406173	1.38e-14	4	18952	met-c-841	Albumin	TRUE	reported	igd	2	TRUE	0.974846	0.025154	0.00319086	60.6603	0.00319119	18952	1.33e-05	392871	TRUE	1.14e-12
16	16	1004	rs17270586	G	A	G	A	-0.192033	-0.0672897	0.031214	0.0138492	FALSE	FALSE	FALSE	ebi-a-GCST90013410	4	76254107	0.0478265	392871	0.16	Basal cell carcinoma || id:ebi-a-GCST90013410	Basal cell carcinoma	Basal cell carcinoma || ||	TRUE	igd	0.030435	76254107	4.49e-10	4	18956	met-c-841	Albumin	TRUE	reported	igd	2	TRUE	0.968786	0.031214	0.00209579	39.807	0.00209601	18956	5.04e-06	392871	TRUE	4.67e-09
17	17	1412	rs28436733	T	A	T	A	-0.073499	-0.00130622	0.219797	0.197524	FALSE	TRUE	FALSE	ebi-a-GCST90013410	4	73643361	0.0136705	392871	0.92	Basal cell carcinoma || id:ebi-a-GCST90013410	Basal cell carcinoma	Basal cell carcinoma || ||	TRUE	igd	0.012693	73643361	1.05e-08	4	18952	met-c-841	Albumin	TRUE	reported	igd	2	TRUE	0.780203	0.219797	0.00176608	33.5265	0.00176627	18952	2.32e-08	392871	TRUE	1.77e-08
18	18	2704	rs77021821	T	C	T	C	-0.364846	-0.0422061	0.018273	0.0103759	FALSE	FALSE	FALSE	ebi-a-GCST90013410	4	75684215	0.0548483	392871	0.44	Basal cell carcinoma || id:ebi-a-GCST90013410	Basal cell carcinoma	Basal cell carcinoma || ||	TRUE	igd	0.040743	75684215	8.69e-19	4	18956	met-c-841	Albumin	TRUE	reported	igd	2	TRUE	0.981727	0.018273	0.00421243	80.1802	0.00421288	18956	1.51e-06	392871	TRUE	9.92e-18
19	19	2749	rs78906559	T	C	T	C	-0.142822	0.0412493	0.054132	0.0438156	FALSE	FALSE	FALSE	ebi-a-GCST90013410	4	75222126	0.0260632	392871	0.11	Basal cell carcinoma || id:ebi-a-GCST90013410	Basal cell carcinoma	Basal cell carcinoma || ||	TRUE	igd	0.023055	75222126	9.2e-10	4	18954	met-c-841	Albumin	TRUE	reported	igd	2	TRUE	0.945868	0.054132	0.0020206	38.372	0.00202081	18954	6.38e-06	392871	TRUE	1.14e-08
20	20	465	rs117040820	T	C	T	C	0.324088	-0.0286919	0.013144	0.0106507	FALSE	FALSE	FALSE	ebi-a-GCST90013410	16	57005762	0.0537808	392871	0.59	Basal cell carcinoma || id:ebi-a-GCST90013410	Basal cell carcinoma	Basal cell carcinoma || ||	TRUE	igd	0.053988	57005762	2.69e-09	16	18398	met-c-842	Apolipoprotein A-I	TRUE	reported	igd	2	TRUE	0.986856	0.013144	0.00195484	36.0317	0.00195505	18398	7.24e-07	392871	TRUE	8.81e-09
21	21	830	rs144064722	G	A	G	A	0.203723	0.0800079	0.025304	0.0229864	FALSE	FALSE	FALSE	ebi-a-GCST90013410	4	73406173	0.0350017	392871	0.0219999	Basal cell carcinoma || id:ebi-a-GCST90013410	Basal cell carcinoma	Basal cell carcinoma || ||	TRUE	igd	0.035039	73406173	8.3e-09	4	18398	met-c-842	Apolipoprotein A-I	TRUE	reported	igd	2	TRUE	0.974696	0.025304	0.00183404	33.801	0.00183424	18398	1.33e-05	392871	TRUE	2.02e-07
22	22	888	rs1461729	G	A	G	A	0.086363	0.0172323	0.861933	0.898416	FALSE	FALSE	FALSE	ebi-a-GCST90013410	8	9187242	0.0180816	392871	0.34	Basal cell carcinoma || id:ebi-a-GCST90013410	Basal cell carcinoma	Basal cell carcinoma || ||	TRUE	igd	0.015193	9187242	1.77e-08	8	18400	met-c-842	Apolipoprotein A-I	TRUE	reported	igd	2	TRUE	0.138067	0.138067	0.00175303	32.3088	0.00175322	18400	2.31e-06	392871	TRUE	8.68e-08
23	23	1048	rs174594	A	C	A	C	0.071714	0.035687	0.58921	0.625767	FALSE	FALSE	FALSE	ebi-a-GCST90013410	11	61619829	0.0113059	392871	0.0016	Basal cell carcinoma || id:ebi-a-GCST90013410	Basal cell carcinoma	Basal cell carcinoma || ||	TRUE	igd	0.010504	61619829	1.32e-11	11	20683	met-c-842	Apolipoprotein A-I	TRUE	reported	igd	2	TRUE	0.41079	0.41079	0.00224858	46.6076	0.00224879	20683	2.54e-05	392871	TRUE	2.75e-09
24	24	1063	rs17821298	A	C	A	C	0.090684	0.00876127	0.23802	0.243152	FALSE	FALSE	FALSE	ebi-a-GCST90013410	15	58690738	0.0127001	392871	0.49	Basal cell carcinoma || id:ebi-a-GCST90013410	Basal cell carcinoma	Basal cell carcinoma || ||	TRUE	igd	0.012361	58690738	3.58e-13	15	18401	met-c-842	Apolipoprotein A-I	TRUE	reported	igd	2	TRUE	0.76198	0.23802	0.00291638	53.8154	0.0029167	18401	1.21e-06	392871	TRUE	2.21e-12
25	25	1092	rs1800777	A	G	A	G	-0.205791	0.000936928	0.025491	0.0392661	FALSE	FALSE	FALSE	ebi-a-GCST90013410	16	57017319	0.0278798	392871	0.97	Basal cell carcinoma || id:ebi-a-GCST90013410	Basal cell carcinoma	Basal cell carcinoma || ||	TRUE	igd	0.035515	57017319	9.32e-09	16	18404	met-c-842	Apolipoprotein A-I	TRUE	reported	igd	2	TRUE	0.974509	0.025491	0.00182106	33.5724	0.00182126	18404	2.87e-09	392871	TRUE	1.56e-08
26	26	1184	rs1883025	T	C	T	C	-0.079839	-0.0216055	0.194349	0.254041	FALSE	FALSE	FALSE	ebi-a-GCST90013410	9	107664301	0.0125168	392871	0.0840001	Basal cell carcinoma || id:ebi-a-GCST90013410	Basal cell carcinoma	Basal cell carcinoma || ||	TRUE	igd	0.013321	107664301	2.86e-09	9	18401	met-c-842	Apolipoprotein A-I	TRUE	reported	igd	2	TRUE	0.805651	0.194349	0.00194835	35.9178	0.00194857	18401	7.58e-06	392871	TRUE	4e-08
27	27	1207	rs190182262	A	T	A	T	0.169639	0.0302566	0.031648	0.0483748	FALSE	TRUE	FALSE	ebi-a-GCST90013410	15	58659418	0.025012	392871	0.23	Basal cell carcinoma || id:ebi-a-GCST90013410	Basal cell carcinoma	Basal cell carcinoma || ||	TRUE	igd	0.030778	58659418	4.69e-08	15	18398	met-c-842	Apolipoprotein A-I	TRUE	reported	igd	2	TRUE	0.968352	0.031648	0.00164848	30.3755	0.00164866	18398	3.72e-06	392871	TRUE	2.9e-07
28	28	1281	rs2115429	T	G	T	G	-0.08841	-0.0114075	0.13447	0.163041	FALSE	FALSE	FALSE	ebi-a-GCST90013410	16	56992842	0.0147539	392871	0.44	Basal cell carcinoma || id:ebi-a-GCST90013410	Basal cell carcinoma	Basal cell carcinoma || ||	TRUE	igd	0.015828	56992842	3.1e-08	16	18400	met-c-842	Apolipoprotein A-I	TRUE	reported	igd	2	TRUE	0.86553	0.13447	0.00169277	31.1963	0.00169295	18400	1.52e-06	392871	TRUE	1.2e-07
29	29	1328	rs247617	A	C	A	C	0.197243	-0.0155785	0.285998	0.323509	FALSE	FALSE	FALSE	ebi-a-GCST90013410	16	56990716	0.0116377	392871	0.18	Basal cell carcinoma || id:ebi-a-GCST90013410	Basal cell carcinoma	Basal cell carcinoma || ||	TRUE	igd	0.011688	56990716	7.9e-63	16	18400	met-c-842	Apolipoprotein A-I	TRUE	reported	igd	2	TRUE	0.714002	0.285998	0.0152417	284.758	0.0152434	18400	4.56e-06	392871	TRUE	8.47e-59
30	30	1365	rs261291	C	T	C	T	0.144314	0.00213636	0.374904	0.356608	FALSE	FALSE	FALSE	ebi-a-GCST90013410	15	58680178	0.0113543	392871	0.85	Basal cell carcinoma || id:ebi-a-GCST90013410	Basal cell carcinoma	Basal cell carcinoma || ||	TRUE	igd	0.010905	58680178	2.58e-39	15	18401	met-c-842	Apolipoprotein A-I	TRUE	reported	igd	2	TRUE	0.625096	0.374904	0.0094278	175.113	0.00942881	18401	9.01e-08	392871	TRUE	6.32e-38
31	31	1377	rs261334	C	G	C	G	-0.156552	-0.0118727	0.769556	0.786823	FALSE	TRUE	FALSE	ebi-a-GCST90013410	15	58726744	0.013189	392871	0.37	Basal cell carcinoma || id:ebi-a-GCST90013410	Basal cell carcinoma	Basal cell carcinoma || ||	TRUE	igd	0.012564	58726744	4.81e-35	15	18401	met-c-842	Apolipoprotein A-I	TRUE	reported	igd	2	TRUE	0.230444	0.230444	0.00836702	155.244	0.00836792	18401	2.06e-06	392871	TRUE	5.06e-33
32	32	1452	rs289718	T	C	T	C	-0.077567	-0.00876024	0.663626	0.689609	FALSE	FALSE	FALSE	ebi-a-GCST90013410	16	57009932	0.0117107	392871	0.450001	Basal cell carcinoma || id:ebi-a-GCST90013410	Basal cell carcinoma	Basal cell carcinoma || ||	TRUE	igd	0.011192	57009932	6.48e-12	16	18400	met-c-842	Apolipoprotein A-I	TRUE	reported	igd	2	TRUE	0.336374	0.336374	0.00260369	48.0277	0.00260397	18400	1.42e-06	392871	TRUE	3.78e-11
33	33	2180	rs6494025	T	C	T	C	0.184905	0.0235959	0.036186	0.0294063	FALSE	FALSE	FALSE	ebi-a-GCST90013410	15	58876786	0.0317953	392871	0.46	Basal cell carcinoma || id:ebi-a-GCST90013410	Basal cell carcinoma	Basal cell carcinoma || ||	TRUE	igd	0.029928	58876786	9.18e-10	15	16931	met-c-842	Apolipoprotein A-I	TRUE	reported	igd	2	TRUE	0.963814	0.036186	0.00224948	38.1672	0.00224974	16931	1.4e-06	392871	TRUE	3.72e-09
34	34	2200	rs6507939	C	A	C	A	0.108424	0.00560018	0.838753	0.851185	FALSE	FALSE	FALSE	ebi-a-GCST90013410	18	47176261	0.015361	392871	0.719999	Basal cell carcinoma || id:ebi-a-GCST90013410	Basal cell carcinoma	Basal cell carcinoma || ||	TRUE	igd	0.014268	47176261	5.03e-14	18	18401	met-c-842	Apolipoprotein A-I	TRUE	reported	igd	2	TRUE	0.161247	0.161247	0.0031284	57.7401	0.00312874	18401	3.38e-07	392871	TRUE	2.04e-13
35	35	2382	rs7203984	C	A	C	A	-0.183417	0.00640172	0.194732	0.192454	FALSE	FALSE	FALSE	ebi-a-GCST90013410	16	56999258	0.0137858	392871	0.64	Basal cell carcinoma || id:ebi-a-GCST90013410	Basal cell carcinoma	Basal cell carcinoma || ||	TRUE	igd	0.013506	56999258	2.6e-41	16	18401	met-c-842	Apolipoprotein A-I	TRUE	reported	igd	2	TRUE	0.805268	0.194732	0.00992323	184.407	0.0099243	18401	5.49e-07	392871	TRUE	1.65e-39
36	36	2548	rs73959582	C	T	C	T	0.092122	-0.0107389	0.157738	0.085128	FALSE	FALSE	FALSE	ebi-a-GCST90013410	18	47148886	0.0199053	392871	0.59	Basal cell carcinoma || id:ebi-a-GCST90013410	Basal cell carcinoma	Basal cell carcinoma || ||	TRUE	igd	0.015104	47148886	1.5e-09	18	18399	met-c-842	Apolipoprotein A-I	TRUE	reported	igd	2	TRUE	0.842262	0.157738	0.00201777	37.1959	0.00201799	18399	7.41e-07	392871	TRUE	5.07e-09
37	37	2640	rs75835816	C	G	C	G	-0.22095	0.065644	0.019619	0.0165148	FALSE	TRUE	FALSE	ebi-a-GCST90013410	8	19885513	0.0413988	392871	0.11	Basal cell carcinoma || id:ebi-a-GCST90013410	Basal cell carcinoma	Basal cell carcinoma || ||	TRUE	igd	0.038801	19885513	1.67e-08	8	18400	met-c-842	Apolipoprotein A-I	TRUE	reported	igd	2	TRUE	0.980381	0.019619	0.00175922	32.4231	0.00175941	18400	6.4e-06	392871	TRUE	1.71e-07
38	38	2	rs10056811	A	G	A	G	0.085783	0.0139687	0.341411	0.336078	FALSE	FALSE	FALSE	ebi-a-GCST90013410	5	74605220	0.0114733	392871	0.22	Basal cell carcinoma || id:ebi-a-GCST90013410	Basal cell carcinoma	Basal cell carcinoma || ||	TRUE	igd	0.010571	74605220	1.35e-15	5	20690	met-c-843	Apolipoprotein B	TRUE	reported	igd	2	TRUE	0.658589	0.341411	0.00317271	65.8458	0.00317301	20690	3.77e-06	392871	TRUE	2.3e-14
39	39	207	rs113105517	G	A	G	A	-0.175948	-0.0789652	0.060136	0.0169738	FALSE	FALSE	FALSE	ebi-a-GCST90013410	1	55243587	0.0437111	392871	0.0710003	Basal cell carcinoma || id:ebi-a-GCST90013410	Basal cell carcinoma	Basal cell carcinoma || ||	TRUE	igd	0.02341	55243587	1.36e-13	1	18400	met-c-843	Apolipoprotein B	TRUE	reported	igd	2	TRUE	0.939864	0.060136	0.00306067	56.4831	0.003061	18400	8.31e-06	392871	TRUE	3.41e-12
40	40	231	rs113445611	T	C	T	C	-0.123779	-0.000983345	0.059024	0.0120259	FALSE	FALSE	FALSE	ebi-a-GCST90013410	1	56035239	0.04983	392871	0.98	Basal cell carcinoma || id:ebi-a-GCST90013410	Basal cell carcinoma	Basal cell carcinoma || ||	TRUE	igd	0.02165	56035239	1.81e-08	1	20685	met-c-843	Apolipoprotein B	TRUE	reported	igd	2	TRUE	0.940976	0.059024	0.00157774	32.6841	0.0015779	20685	9.91e-10	392871	TRUE	2.6e-08
41	41	250	rs114664261	T	A	T	A	0.263982	-0.0299676	0.020103	0.016317	FALSE	TRUE	FALSE	ebi-a-GCST90013410	2	21410015	0.0434019	392871	0.49	Basal cell carcinoma || id:ebi-a-GCST90013410	Basal cell carcinoma	Basal cell carcinoma || ||	TRUE	igd	0.047342	21410015	4.02e-08	2	18399	met-c-843	Apolipoprotein B	TRUE	reported	igd	2	TRUE	0.979897	0.020103	0.00168705	31.0891	0.00168723	18399	1.21e-06	392871	TRUE	1.14e-07
42	42	271	rs114739858	A	G	A	G	-0.143145	-0.0275998	0.060391	0.0272252	FALSE	FALSE	FALSE	ebi-a-GCST90013410	1	55378724	0.0337532	392871	0.41	Basal cell carcinoma || id:ebi-a-GCST90013410	Basal cell carcinoma	Basal cell carcinoma || ||	TRUE	igd	0.024299	55378724	6.63e-09	1	18398	met-c-843	Apolipoprotein B	TRUE	reported	igd	2	TRUE	0.939609	0.060391	0.00188272	34.6999	0.00188293	18398	1.7e-06	392871	TRUE	2.37e-08
43	43	316	rs115849089	A	G	A	G	-0.099572	-0.0100051	0.106662	0.114997	FALSE	FALSE	FALSE	ebi-a-GCST90013410	8	19912370	0.0170649	392871	0.56	Basal cell carcinoma || id:ebi-a-GCST90013410	Basal cell carcinoma	Basal cell carcinoma || ||	TRUE	igd	0.017126	19912370	1.04e-08	8	20686	met-c-843	Apolipoprotein B	TRUE	reported	igd	2	TRUE	0.893338	0.106662	0.00163146	33.8003	0.00163162	20686	8.75e-07	392871	TRUE	3.13e-08
44	44	352	rs11591147	T	G	T	G	-0.437941	0.0277839	0.031101	0.017591	FALSE	FALSE	FALSE	ebi-a-GCST90013410	1	55505647	0.0407161	392871	0.49	Basal cell carcinoma || id:ebi-a-GCST90013410	Basal cell carcinoma	Basal cell carcinoma || ||	TRUE	igd	0.035298	55505647	2.5e-34	1	15270	met-c-843	Apolipoprotein B	TRUE	reported	igd	2	TRUE	0.968899	0.031101	0.00998012	153.913	0.00998142	15270	1.19e-06	392871	TRUE	2.79e-33
45	45	412	rs11668327	C	G	C	G	-0.13023	0.00977496	0.129739	0.171591	FALSE	TRUE	FALSE	ebi-a-GCST90013410	19	45398633	0.0145576	392871	0.5	Basal cell carcinoma || id:ebi-a-GCST90013410	Basal cell carcinoma	Basal cell carcinoma || ||	TRUE	igd	0.015934	45398633	8.49e-16	19	20686	met-c-843	Apolipoprotein B	TRUE	reported	igd	2	TRUE	0.870261	0.129739	0.00321881	66.7929	0.00321912	20686	1.15e-06	392871	TRUE	5.65e-15
46	46	420	rs1168041	C	T	C	T	0.070994	-0.0231356	0.722851	0.646594	FALSE	FALSE	FALSE	ebi-a-GCST90013410	1	62962734	0.0113125	392871	0.0409996	Basal cell carcinoma || id:ebi-a-GCST90013410	Basal cell carcinoma	Basal cell carcinoma || ||	TRUE	igd	0.011457	62960250	1.06e-09	1	20684	met-c-843	Apolipoprotein B	TRUE	reported	igd	2	TRUE	0.277149	0.277149	0.00185294	38.3937	0.00185312	20684	1.06e-05	392871	TRUE	2.4e-08
47	47	531	rs12043403	C	T	C	T	-0.114248	-0.0211585	0.111911	0.0867577	FALSE	FALSE	FALSE	ebi-a-GCST90013410	1	55431933	0.0198718	392871	0.29	Basal cell carcinoma || id:ebi-a-GCST90013410	Basal cell carcinoma	Basal cell carcinoma || ||	TRUE	igd	0.018455	55431933	1.1e-09	1	18402	met-c-843	Apolipoprotein B	TRUE	reported	igd	2	TRUE	0.888089	0.111911	0.00207826	38.3197	0.00207849	18402	2.89e-06	392871	TRUE	5.78e-09
48	48	614	rs1260326	C	T	C	T	-0.066785	-0.00240918	0.638553	0.604912	FALSE	FALSE	FALSE	ebi-a-GCST90013410	2	27730940	0.0110869	392871	0.83	Basal cell carcinoma || id:ebi-a-GCST90013410	Basal cell carcinoma	Basal cell carcinoma || ||	TRUE	igd	0.010393	27730940	2.51e-10	2	20690	met-c-843	Apolipoprotein B	TRUE	reported	igd	2	TRUE	0.361447	0.361447	0.00199182	41.289	0.00199201	20690	1.2e-07	392871	TRUE	5.22e-10
49	49	649	rs1268353	T	C	T	C	-0.062235	-0.000779086	0.38537	0.341799	FALSE	FALSE	FALSE	ebi-a-GCST90013410	11	116639692	0.0114498	392871	0.95	Basal cell carcinoma || id:ebi-a-GCST90013410	Basal cell carcinoma	Basal cell carcinoma || ||	TRUE	igd	0.010211	116639692	1.97e-09	11	20686	met-c-843	Apolipoprotein B	TRUE	reported	igd	2	TRUE	0.61463	0.38537	0.00179257	37.1442	0.00179275	20686	1.18e-08	392871	TRUE	3.15e-09
50	50	720	rs1367117	A	G	A	G	0.108852	-0.0113157	0.287972	0.337071	FALSE	FALSE	FALSE	ebi-a-GCST90013410	2	21263900	0.0114855	392871	0.32	Basal cell carcinoma || id:ebi-a-GCST90013410	Basal cell carcinoma	Basal cell carcinoma || ||	TRUE	igd	0.011191	21263900	9.99e-22	2	20686	met-c-843	Apolipoprotein B	TRUE	reported	igd	2	TRUE	0.712028	0.287972	0.00455278	94.6004	0.00455322	20686	2.47e-06	392871	TRUE	2.19e-20
51	51	740	rs137992968	T	C	T	C	-0.19469	-0.000661561	0.022265	0.0273682	FALSE	FALSE	FALSE	ebi-a-GCST90013410	19	11248104	0.0332868	392871	0.98	Basal cell carcinoma || id:ebi-a-GCST90013410	Basal cell carcinoma	Basal cell carcinoma || ||	TRUE	igd	0.034655	11239696	3.18e-08	19	20687	met-c-843	Apolipoprotein B	TRUE	reported	igd	2	TRUE	0.977735	0.022265	0.00152334	31.5583	0.00152348	20687	1.01e-09	392871	TRUE	4.51e-08
52	52	804	rs142130958	A	G	A	G	-0.199648	-0.00625381	0.105527	0.118097	FALSE	FALSE	FALSE	ebi-a-GCST90013410	19	11190652	0.0168456	392871	0.709999	Basal cell carcinoma || id:ebi-a-GCST90013410	Basal cell carcinoma	Basal cell carcinoma || ||	TRUE	igd	0.016743	11190652	7.78e-32	19	20686	met-c-843	Apolipoprotein B	TRUE	reported	igd	2	TRUE	0.894473	0.105527	0.00682672	142.174	0.00682737	20686	3.51e-07	392871	TRUE	9.79e-31
53	53	826	rs144064722	G	A	G	A	0.199001	0.0800079	0.025304	0.0229864	FALSE	FALSE	FALSE	ebi-a-GCST90013410	4	73406173	0.0350017	392871	0.0219999	Basal cell carcinoma || id:ebi-a-GCST90013410	Basal cell carcinoma	Basal cell carcinoma || ||	TRUE	igd	0.035059	73406173	2.29e-08	4	18398	met-c-843	Apolipoprotein B	TRUE	reported	igd	2	TRUE	0.974696	0.025304	0.00174816	32.2155	0.00174835	18398	1.33e-05	392871	TRUE	4.14e-07
54	54	914	rs150617279	A	T	A	T	-0.112384	-0.00829979	0.110384	0.0744777	FALSE	TRUE	FALSE	ebi-a-GCST90013410	19	20139234	0.0209723	392871	0.69	Basal cell carcinoma || id:ebi-a-GCST90013410	Basal cell carcinoma	Basal cell carcinoma || ||	TRUE	igd	0.017688	20139234	3.97e-10	19	18400	met-c-843	Apolipoprotein B	TRUE	reported	igd	2	TRUE	0.889616	0.110384	0.00218918	40.3649	0.00218942	18400	3.99e-07	392871	TRUE	9.14e-10
55	55	1014	rs17395160	G	A	G	A	-0.071052	-0.00530881	0.209728	0.224086	FALSE	FALSE	FALSE	ebi-a-GCST90013410	1	55085141	0.0130393	392871	0.68	Basal cell carcinoma || id:ebi-a-GCST90013410	Basal cell carcinoma	Basal cell carcinoma || ||	TRUE	igd	0.012337	55085141	1.43e-08	1	20689	met-c-843	Apolipoprotein B	TRUE	reported	igd	2	TRUE	0.790272	0.209728	0.00160066	33.1659	0.00160081	20689	4.22e-07	392871	TRUE	3.38e-08
56	56	1126	rs1848922	C	T	C	T	0.105451	0.002773	0.783954	0.798996	FALSE	FALSE	FALSE	ebi-a-GCST90013410	2	21471603	0.013664	392871	0.84	Basal cell carcinoma || id:ebi-a-GCST90013410	Basal cell carcinoma	Basal cell carcinoma || ||	TRUE	igd	0.012357	21471603	4.38e-17	2	20687	met-c-843	Apolipoprotein B	TRUE	reported	igd	2	TRUE	0.216046	0.216046	0.00350794	72.8171	0.00350827	20687	1.05e-07	392871	TRUE	1.37e-16
57	57	1179	rs188247550	T	C	T	C	-0.193557	-0.0633543	0.034214	0.011179	FALSE	FALSE	FALSE	ebi-a-GCST90013410	19	19396616	0.0533292	392871	0.23	Basal cell carcinoma || id:ebi-a-GCST90013410	Basal cell carcinoma	Basal cell carcinoma || ||	TRUE	igd	0.033458	19396616	1.23e-08	19	18399	met-c-843	Apolipoprotein B	TRUE	reported	igd	2	TRUE	0.965786	0.034214	0.00181566	33.4634	0.00181586	18399	3.59e-06	392871	TRUE	6.62e-08
58	58	1189	rs1883711	C	G	C	G	0.144092	-0.0135149	0.056795	0.0293218	FALSE	TRUE	FALSE	ebi-a-GCST90013410	20	39179822	0.0324726	392871	0.68	Basal cell carcinoma || id:ebi-a-GCST90013410	Basal cell carcinoma	Basal cell carcinoma || ||	TRUE	igd	0.02526	39179822	1.95e-08	20	18396	met-c-843	Apolipoprotein B	TRUE	reported	igd	2	TRUE	0.943205	0.056795	0.00176572	32.5361	0.00176591	18396	4.41e-07	392871	TRUE	4.12e-08
59	59	1411	rs28399657	G	A	G	A	-0.289039	-0.0453662	0.018703	0.0320318	FALSE	FALSE	FALSE	ebi-a-GCST90013410	19	45318351	0.0314842	392871	0.15	Basal cell carcinoma || id:ebi-a-GCST90013410	Basal cell carcinoma	Basal cell carcinoma || ||	TRUE	igd	0.043537	45318351	6.31e-11	19	18397	met-c-843	Apolipoprotein B	TRUE	reported	igd	2	TRUE	0.981297	0.018703	0.00239006	44.0706	0.00239032	18397	5.28e-06	392871	TRUE	6.36e-10
60	60	1551	rs2980875	G	A	G	A	-0.069675	0.000621096	0.483896	0.466068	FALSE	FALSE	FALSE	ebi-a-GCST90013410	8	126481747	0.0108745	392871	0.95	Basal cell carcinoma || id:ebi-a-GCST90013410	Basal cell carcinoma	Basal cell carcinoma || ||	TRUE	igd	0.009993	126481747	6.68e-12	8	20688	met-c-843	Apolipoprotein B	TRUE	reported	igd	2	TRUE	0.516104	0.483896	0.00234436	48.6094	0.00234459	20688	8.3e-09	392871	TRUE	1.2e-11
61	61	1730	rs429358	C	T	C	T	0.190467	0.00166672	0.171471	0.154709	FALSE	FALSE	FALSE	ebi-a-GCST90013410	19	45411941	0.015006	392871	0.91	Basal cell carcinoma || id:ebi-a-GCST90013410	Basal cell carcinoma	Basal cell carcinoma || ||	TRUE	igd	0.013598	45411941	2.77e-43	19	20683	met-c-843	Apolipoprotein B	TRUE	reported	igd	2	TRUE	0.828529	0.171471	0.00939671	196.177	0.00939761	20683	3.14e-08	392871	TRUE	3.71e-42
62	62	1798	rs4608457	T	C	T	C	-0.156899	0.0571872	0.044785	0.0105737	FALSE	FALSE	FALSE	ebi-a-GCST90013410	19	20217169	0.0518445	392871	0.27	Basal cell carcinoma || id:ebi-a-GCST90013410	Basal cell carcinoma	Basal cell carcinoma || ||	TRUE	igd	0.027778	20217169	2.68e-08	19	16930	met-c-843	Apolipoprotein B	TRUE	reported	igd	2	TRUE	0.955215	0.044785	0.00188089	31.8997	0.00188111	16930	3.1e-06	392871	TRUE	1.13e-07
63	63	1810	rs4722043	C	G	C	G	-0.065942	-0.0112261	0.417089	0.492874	FALSE	TRUE	TRUE	ebi-a-GCST90013410	7	21697529	0.0108584	392871	0.3	Basal cell carcinoma || id:ebi-a-GCST90013410	Basal cell carcinoma	Basal cell carcinoma || ||	TRUE	igd	0.010669	21697529	1.17e-09	7	20685	met-c-843	Apolipoprotein B	TRUE	reported	igd	2	FALSE	0.582911	0.417089	0.0018434	38.1975	0.00184358	20685	2.72e-06	392871	TRUE	7e-09
64	64	1839	rs4803748	T	C	T	C	-0.072755	-0.015743	0.37422	0.380659	FALSE	FALSE	FALSE	ebi-a-GCST90013410	19	45247048	0.0113185	392871	0.16	Basal cell carcinoma || id:ebi-a-GCST90013410	Basal cell carcinoma	Basal cell carcinoma || ||	TRUE	igd	0.01093	45247048	5.62e-11	19	20689	met-c-843	Apolipoprotein B	TRUE	reported	igd	2	TRUE	0.62578	0.37422	0.00213706	44.304	0.00213727	20689	4.92e-06	392871	TRUE	6.65e-10
65	65	1846	rs4803762	A	G	A	G	0.064948	-0.00350876	0.346835	0.306348	FALSE	FALSE	FALSE	ebi-a-GCST90013410	19	45342161	0.0119296	392871	0.77	Basal cell carcinoma || id:ebi-a-GCST90013410	Basal cell carcinoma	Basal cell carcinoma || ||	TRUE	igd	0.011164	45342161	1.02e-08	19	20686	met-c-843	Apolipoprotein B	TRUE	reported	igd	2	TRUE	0.653165	0.346835	0.00163345	33.8415	0.00163361	20686	2.2e-07	392871	TRUE	2.11e-08
66	66	1870	rs486394	C	A	C	A	0.068076	0.00856703	0.307212	0.284109	FALSE	FALSE	FALSE	ebi-a-GCST90013410	11	116526322	0.0122618	392871	0.48	Basal cell carcinoma || id:ebi-a-GCST90013410	Basal cell carcinoma	Basal cell carcinoma || ||	TRUE	igd	0.011185	116526322	2.07e-09	11	20687	met-c-843	Apolipoprotein B	TRUE	reported	igd	2	TRUE	0.692788	0.307212	0.00178748	37.0403	0.00178765	20687	1.24e-06	392871	TRUE	7.74e-09
67	67	1902	rs4926673	A	G	A	G	-0.085976	-0.0366284	0.160114	0.0782979	FALSE	FALSE	FALSE	ebi-a-GCST90013410	1	55713671	0.0204819	392871	0.0739997	Basal cell carcinoma || id:ebi-a-GCST90013410	Basal cell carcinoma	Basal cell carcinoma || ||	TRUE	igd	0.013759	55713671	7.65e-10	1	20689	met-c-843	Apolipoprotein B	TRUE	reported	igd	2	TRUE	0.839886	0.160114	0.00188375	39.0426	0.00188393	20689	8.14e-06	392871	TRUE	1.28e-08
68	68	2075	rs61773917	A	T	A	T	-0.126018	-0.00924969	0.092893	0.0634717	FALSE	TRUE	FALSE	ebi-a-GCST90013410	1	55736663	0.0223176	392871	0.68	Basal cell carcinoma || id:ebi-a-GCST90013410	Basal cell carcinoma	Basal cell carcinoma || ||	TRUE	igd	0.017438	55736663	1.12e-12	1	20684	met-c-843	Apolipoprotein B	TRUE	reported	igd	2	TRUE	0.907107	0.092893	0.0025185	52.2192	0.00251874	20684	4.37e-07	392871	TRUE	3.71e-12
69	69	2118	rs62117161	G	A	G	A	-0.166422	0.0226395	0.068083	0.087187	FALSE	FALSE	FALSE	ebi-a-GCST90013410	19	45233385	0.0190817	392871	0.24	Basal cell carcinoma || id:ebi-a-GCST90013410	Basal cell carcinoma	Basal cell carcinoma || ||	TRUE	igd	0.020405	45233385	9.74e-16	19	20683	met-c-843	Apolipoprotein B	TRUE	reported	igd	2	TRUE	0.931917	0.068083	0.00320583	66.513	0.00320614	20683	3.58e-06	392871	TRUE	1.6e-14
70	70	2125	rs62123891	C	T	C	T	-0.099288	-0.0420746	0.122222	0.0698447	FALSE	FALSE	FALSE	ebi-a-GCST90013410	2	21083052	0.0216627	392871	0.0519996	Basal cell carcinoma || id:ebi-a-GCST90013410	Basal cell carcinoma	Basal cell carcinoma || ||	TRUE	igd	0.015221	21083052	1.34e-10	2	20685	met-c-843	Apolipoprotein B	TRUE	reported	igd	2	TRUE	0.877778	0.122222	0.00205286	42.5466	0.00205306	20685	9.6e-06	392871	TRUE	3.2e-09
71	71	2140	rs629301	T	G	T	G	0.090052	0.00406507	0.779917	0.777814	FALSE	FALSE	FALSE	ebi-a-GCST90013410	1	109818306	0.0130432	392871	0.760001	Basal cell carcinoma || id:ebi-a-GCST90013410	Basal cell carcinoma	Basal cell carcinoma || ||	TRUE	igd	0.012193	109818306	3.56e-13	1	20690	met-c-843	Apolipoprotein B	TRUE	reported	igd	2	TRUE	0.220083	0.220083	0.00262943	54.5411	0.00262968	20690	2.47e-07	392871	TRUE	1.04e-12
72	72	2166	rs635634	T	C	T	C	0.073971	-0.00744648	0.198293	0.184092	FALSE	FALSE	FALSE	ebi-a-GCST90013410	9	136155000	0.0140957	392871	0.6	Basal cell carcinoma || id:ebi-a-GCST90013410	Basal cell carcinoma	Basal cell carcinoma || ||	TRUE	igd	0.012612	136155000	7.71e-09	9	20687	met-c-843	Apolipoprotein B	TRUE	reported	igd	2	TRUE	0.801707	0.198293	0.00166011	34.3964	0.00166027	20687	7.1e-07	392871	TRUE	2.18e-08
73	73	2219	rs6511721	A	G	A	G	-0.086723	-0.0152151	0.494243	0.519308	FALSE	FALSE	FALSE	ebi-a-GCST90013410	19	11206575	0.0108591	392871	0.16	Basal cell carcinoma || id:ebi-a-GCST90013410	Basal cell carcinoma	Basal cell carcinoma || ||	TRUE	igd	0.011077	11206575	1.28e-14	19	20688	met-c-843	Apolipoprotein B	TRUE	reported	igd	2	TRUE	0.505757	0.494243	0.00295407	61.289	0.00295436	20688	5e-06	392871	TRUE	2.6e-13
74	74	2300	rs6728178	A	G	A	G	-0.095873	0.00982036	0.265905	0.227618	FALSE	FALSE	FALSE	ebi-a-GCST90013410	2	21193946	0.0128925	392871	0.450001	Basal cell carcinoma || id:ebi-a-GCST90013410	Basal cell carcinoma	Basal cell carcinoma || ||	TRUE	igd	0.011208	21193946	3.7e-17	2	20690	met-c-843	Apolipoprotein B	TRUE	reported	igd	2	TRUE	0.734095	0.265905	0.00352405	73.1635	0.0035244	20690	1.48e-06	392871	TRUE	3.3e-16
75	75	2332	rs6756629	A	G	A	G	-0.113253	0.0451982	0.078334	0.062756	FALSE	FALSE	FALSE	ebi-a-GCST90013410	2	44065090	0.021956	392871	0.04	Basal cell carcinoma || id:ebi-a-GCST90013410	Basal cell carcinoma	Basal cell carcinoma || ||	TRUE	igd	0.018566	44065090	1.9e-09	2	20690	met-c-843	Apolipoprotein B	TRUE	reported	igd	2	TRUE	0.921666	0.078334	0.00179524	37.2067	0.00179541	20690	1.08e-05	392871	TRUE	4.18e-08
76	76	2359	rs6859	G	A	G	A	-0.066571	-0.00226105	0.537977	0.578038	FALSE	FALSE	FALSE	ebi-a-GCST90013410	19	45382034	0.0109736	392871	0.84	Basal cell carcinoma || id:ebi-a-GCST90013410	Basal cell carcinoma	Basal cell carcinoma || ||	TRUE	igd	0.010052	45382034	7.02e-11	19	20690	met-c-843	Apolipoprotein B	TRUE	reported	igd	2	TRUE	0.462023	0.462023	0.00211536	43.8554	0.00211557	20690	1.08e-07	392871	TRUE	1.49e-10
77	77	2498	rs72999033	T	C	T	C	-0.135256	0.0410752	0.059216	0.0631826	FALSE	FALSE	FALSE	ebi-a-GCST90013410	19	19366632	0.0220537	392871	0.0629999	Basal cell carcinoma || id:ebi-a-GCST90013410	Basal cell carcinoma	Basal cell carcinoma || ||	TRUE	igd	0.021481	19366632	5.68e-10	19	20688	met-c-843	Apolipoprotein B	TRUE	reported	igd	2	TRUE	0.940784	0.059216	0.00191273	39.6426	0.00191292	20688	8.83e-06	392871	TRUE	1.08e-08
78	78	2582	rs7412	T	C	T	C	-0.427553	-0.00186689	0.055855	0.0804743	FALSE	FALSE	FALSE	ebi-a-GCST90013410	19	45412079	0.019958	392871	0.93	Basal cell carcinoma || id:ebi-a-GCST90013410	Basal cell carcinoma	Basal cell carcinoma || ||	TRUE	igd	0.025979	45412079	4.39e-59	19	17554	met-c-843	Apolipoprotein B	TRUE	reported	igd	2	TRUE	0.944145	0.055855	0.0151953	270.823	0.015197	17554	2.23e-08	392871	TRUE	6.61e-58
79	79	2765	rs79165405	G	T	G	T	-0.060844	-0.0159581	0.395839	0.394408	FALSE	FALSE	FALSE	ebi-a-GCST90013410	19	11147694	0.0111158	392871	0.15	Basal cell carcinoma || id:ebi-a-GCST90013410	Basal cell carcinoma	Basal cell carcinoma || ||	TRUE	igd	0.010307	11087446	6.18e-09	19	20688	met-c-843	Apolipoprotein B	TRUE	reported	igd	2	TRUE	0.604161	0.395839	0.00168159	34.8441	0.00168176	20688	5.25e-06	392871	TRUE	5.61e-08
80	80	2959	rs964184	C	G	C	G	-0.165767	-0.0174041	0.861008	0.866982	FALSE	TRUE	FALSE	ebi-a-GCST90013410	11	116648917	0.0158775	392871	0.27	Basal cell carcinoma || id:ebi-a-GCST90013410	Basal cell carcinoma	Basal cell carcinoma || ||	TRUE	igd	0.014266	116648917	2.58e-30	11	20686	met-c-843	Apolipoprotein B	TRUE	reported	igd	2	TRUE	0.138992	0.138992	0.0064847	135.005	0.00648532	20686	3.06e-06	392871	TRUE	1.8e-28
81	81	149	rs11230735	T	C	T	C	0.131409	0.0287744	0.12772	0.193422	FALSE	FALSE	FALSE	ebi-a-GCST90013410	11	61302244	0.0136098	392871	0.0340001	Basal cell carcinoma || id:ebi-a-GCST90013410	Basal cell carcinoma	Basal cell carcinoma || ||	TRUE	igd	0.021612	61302244	1.65e-09	11	13520	met-c-844	Ratio of bisallylic groups to double bonds	TRUE	reported	igd	2	TRUE	0.87228	0.12772	0.00272708	36.9655	0.00272748	13520	1.14e-05	392871	TRUE	2.27e-08
82	82	155	rs11230815	C	G	C	G	0.241526	0.0366216	0.835146	0.886788	FALSE	TRUE	FALSE	ebi-a-GCST90013410	11	61636126	0.0173667	392871	0.0350002	Basal cell carcinoma || id:ebi-a-GCST90013410	Basal cell carcinoma	Basal cell carcinoma || ||	TRUE	igd	0.016738	61636126	1.87e-46	11	13519	met-c-844	Ratio of bisallylic groups to double bonds	TRUE	reported	igd	2	TRUE	0.164854	0.164854	0.0151683	208.188	0.0151706	13519	1.13e-05	392871	TRUE	4.05e-43
83	83	157	rs11230856	T	C	T	C	-0.077485	-0.0141086	0.276084	0.307044	FALSE	FALSE	FALSE	ebi-a-GCST90013410	11	61762195	0.0118462	392871	0.23	Basal cell carcinoma || id:ebi-a-GCST90013410	Basal cell carcinoma	Basal cell carcinoma || ||	TRUE	igd	0.013907	61762195	3.31e-08	11	13522	met-c-844	Ratio of bisallylic groups to double bonds	TRUE	reported	igd	2	TRUE	0.723916	0.276084	0.00229051	31.0387	0.00229085	13522	3.61e-06	392871	TRUE	1.45e-07
84	84	168	rs112687416	A	G	A	G	-0.249271	-0.0261511	0.059942	0.0347744	FALSE	FALSE	FALSE	ebi-a-GCST90013410	11	61464124	0.0302103	392871	0.39	Basal cell carcinoma || id:ebi-a-GCST90013410	Basal cell carcinoma	Basal cell carcinoma || ||	TRUE	igd	0.027954	61464124	9.41e-19	11	13520	met-c-844	Ratio of bisallylic groups to double bonds	TRUE	reported	igd	2	TRUE	0.940058	0.059942	0.00584699	79.5044	0.00584785	13520	1.91e-06	392871	TRUE	7.91e-18
85	85	358	rs11600827	C	G	C	G	-0.086588	-0.00165218	0.535096	0.528752	FALSE	TRUE	TRUE	ebi-a-GCST90013410	11	61433285	0.0109681	392871	0.88	Basal cell carcinoma || id:ebi-a-GCST90013410	Basal cell carcinoma	Basal cell carcinoma || ||	TRUE	igd	0.012589	61422921	9.12e-12	11	13523	met-c-844	Ratio of bisallylic groups to double bonds	TRUE	reported	igd	2	FALSE	0.464904	0.464904	0.00348613	47.3008	0.00348664	13523	5.78e-08	392871	TRUE	1.68e-11
86	86	397	rs11644601	C	T	C	T	0.099333	0.00431114	0.277297	0.297573	FALSE	FALSE	FALSE	ebi-a-GCST90013410	16	15172118	0.0118933	392871	0.719999	Basal cell carcinoma || id:ebi-a-GCST90013410	Basal cell carcinoma	Basal cell carcinoma || ||	TRUE	igd	0.013743	15172118	7.69e-13	16	13517	met-c-844	Ratio of bisallylic groups to double bonds	TRUE	reported	igd	2	TRUE	0.722703	0.277297	0.00385007	52.2348	0.00385064	13517	3.34e-07	392871	TRUE	1.98e-12
87	87	488	rs117664091	T	C	T	C	-0.249612	-0.0305238	0.028184	0.0142628	FALSE	FALSE	FALSE	ebi-a-GCST90013410	11	61679346	0.0464888	392871	0.51	Basal cell carcinoma || id:ebi-a-GCST90013410	Basal cell carcinoma	Basal cell carcinoma || ||	TRUE	igd	0.039202	61679346	2.73e-10	11	13520	met-c-844	Ratio of bisallylic groups to double bonds	TRUE	reported	igd	2	TRUE	0.971816	0.028184	0.00298977	40.5369	0.00299021	13520	1.1e-06	392871	TRUE	8.39e-10
88	88	661	rs12786694	T	C	T	C	0.252551	-0.0182198	0.026067	0.0164469	FALSE	FALSE	FALSE	ebi-a-GCST90013410	11	61556074	0.0430376	392871	0.67	Basal cell carcinoma || id:ebi-a-GCST90013410	Basal cell carcinoma	Basal cell carcinoma || ||	TRUE	igd	0.041105	61556074	1.12e-09	11	13519	met-c-844	Ratio of bisallylic groups to double bonds	TRUE	reported	igd	2	TRUE	0.973933	0.026067	0.00278454	37.7437	0.00278495	13519	4.56e-07	392871	TRUE	2.51e-09
89	89	770	rs139872716	A	G	A	G	0.177053	0.0106146	0.074551	0.0113817	FALSE	FALSE	FALSE	ebi-a-GCST90013410	11	60958040	0.0513519	392871	0.84	Basal cell carcinoma || id:ebi-a-GCST90013410	Basal cell carcinoma	Basal cell carcinoma || ||	TRUE	igd	0.025584	60958040	6.81e-12	11	13518	met-c-844	Ratio of bisallylic groups to double bonds	TRUE	reported	igd	2	TRUE	0.925449	0.074551	0.00353038	47.8857	0.0035309	13518	1.09e-07	392871	TRUE	1.36e-11
90	90	772	rs139957766	A	G	A	G	-0.312195	-0.0628435	0.044753	0.0242927	FALSE	FALSE	FALSE	ebi-a-GCST90013410	11	61607047	0.0364307	392871	0.0850002	Basal cell carcinoma || id:ebi-a-GCST90013410	Basal cell carcinoma	Basal cell carcinoma || ||	TRUE	igd	0.031771	61607047	1.96e-22	11	13520	met-c-844	Ratio of bisallylic groups to double bonds	TRUE	reported	igd	2	TRUE	0.955247	0.044753	0.00709125	96.5441	0.00709229	13520	7.57e-06	392871	TRUE	1.01e-20
91	91	990	rs17145876	C	A	C	A	-0.184769	0.00135941	0.050813	0.0562647	FALSE	FALSE	FALSE	ebi-a-GCST90013410	11	62195359	0.0238179	392871	0.95	Basal cell carcinoma || id:ebi-a-GCST90013410	Basal cell carcinoma	Basal cell carcinoma || ||	TRUE	igd	0.028892	62195359	2.29e-10	11	13520	met-c-844	Ratio of bisallylic groups to double bonds	TRUE	reported	igd	2	TRUE	0.949187	0.050813	0.00301588	40.892	0.00301633	13520	8.29e-09	392871	TRUE	3.52e-10
92	92	1025	rs174528	C	T	C	T	-0.375763	-0.0353831	0.413287	0.378963	FALSE	FALSE	FALSE	ebi-a-GCST90013410	11	61543499	0.0112491	392871	0.0017	Basal cell carcinoma || id:ebi-a-GCST90013410	Basal cell carcinoma	Basal cell carcinoma || ||	TRUE	igd	0.012149	61543499	1e-200	11	13521	met-c-844	Ratio of bisallylic groups to double bonds	TRUE	reported	igd	2	TRUE	0.586713	0.413287	0.0660768	956.495	0.066086	13521	2.52e-05	392871	TRUE	4.07e-191
93	93	1055	rs17762402	A	G	A	G	0.188142	-0.0197264	0.088243	0.0776158	FALSE	FALSE	FALSE	ebi-a-GCST90013410	11	61553201	0.0204143	392871	0.33	Basal cell carcinoma || id:ebi-a-GCST90013410	Basal cell carcinoma	Basal cell carcinoma || ||	TRUE	igd	0.022663	61553201	1.85e-16	11	13520	met-c-844	Ratio of bisallylic groups to double bonds	TRUE	reported	igd	2	TRUE	0.911757	0.088243	0.00507168	68.9084	0.00507243	13520	2.38e-06	392871	TRUE	1.47e-15
94	94	1072	rs17827918	A	G	A	G	-0.118063	-0.017929	0.113179	0.102761	FALSE	FALSE	FALSE	ebi-a-GCST90013410	11	61468165	0.017989	392871	0.32	Basal cell carcinoma || id:ebi-a-GCST90013410	Basal cell carcinoma	Basal cell carcinoma || ||	TRUE	igd	0.019783	61468165	3.27e-09	11	13521	met-c-844	Ratio of bisallylic groups to double bonds	TRUE	reported	igd	2	TRUE	0.886821	0.113179	0.00262719	35.6106	0.00262758	13521	2.53e-06	392871	TRUE	1.32e-08
95	95	1201	rs188449638	G	A	G	A	0.181493	0.0698234	0.051992	0.0122087	FALSE	FALSE	FALSE	ebi-a-GCST90013410	11	62177851	0.0481197	392871	0.15	Basal cell carcinoma || id:ebi-a-GCST90013410	Basal cell carcinoma	Basal cell carcinoma || ||	TRUE	igd	0.028646	62177851	3.34e-10	11	13519	met-c-844	Ratio of bisallylic groups to double bonds	TRUE	reported	igd	2	TRUE	0.948008	0.051992	0.00296046	40.1354	0.0029609	13519	5.36e-06	392871	TRUE	2.5e-09
96	96	1225	rs195158	T	G	T	G	0.143524	0.00462097	0.893474	0.905344	FALSE	FALSE	FALSE	ebi-a-GCST90013410	11	61726871	0.0185438	392871	0.8	Basal cell carcinoma || id:ebi-a-GCST90013410	Basal cell carcinoma	Basal cell carcinoma || ||	TRUE	igd	0.020273	61726871	2.23e-12	11	13520	met-c-844	Ratio of bisallylic groups to double bonds	TRUE	reported	igd	2	TRUE	0.106526	0.106526	0.00369343	50.1128	0.00369397	13520	1.58e-07	392871	TRUE	4.82e-12
97	97	1229	rs198435	C	G	C	G	0.158214	0.0375777	0.155979	0.115098	FALSE	TRUE	FALSE	ebi-a-GCST90013410	11	61483324	0.0168463	392871	0.0259998	Basal cell carcinoma || id:ebi-a-GCST90013410	Basal cell carcinoma	Basal cell carcinoma || ||	TRUE	igd	0.017023	61483324	3.1e-20	11	13521	met-c-844	Ratio of bisallylic groups to double bonds	TRUE	reported	igd	2	TRUE	0.844021	0.155979	0.00634809	86.3681	0.00634902	13521	1.27e-05	392871	TRUE	2.75e-18
98	98	1303	rs2229738	T	C	T	C	-0.129047	-0.0175749	0.139807	0.0657697	FALSE	FALSE	FALSE	ebi-a-GCST90013410	11	68562328	0.0220511	392871	0.43	Basal cell carcinoma || id:ebi-a-GCST90013410	Basal cell carcinoma	Basal cell carcinoma || ||	TRUE	igd	0.022104	68562328	7.1e-09	11	12134	met-c-844	Ratio of bisallylic groups to double bonds	TRUE	reported	igd	2	TRUE	0.860193	0.139807	0.00280112	34.0787	0.00280158	12134	1.62e-06	392871	TRUE	2.03e-08
99	99	1305	rs2232955	T	G	T	G	0.166504	0.047373	0.078079	0.0263351	FALSE	FALSE	FALSE	ebi-a-GCST90013410	11	62012291	0.0332654	392871	0.15	Basal cell carcinoma || id:ebi-a-GCST90013410	Basal cell carcinoma	Basal cell carcinoma || ||	TRUE	igd	0.023	62012291	7.08e-13	11	13522	met-c-844	Ratio of bisallylic groups to double bonds	TRUE	reported	igd	2	TRUE	0.921921	0.078079	0.00386076	52.3998	0.00386133	13522	5.16e-06	392871	TRUE	7.22e-12
100	100	1398	rs2727266	G	A	G	A	-0.144697	0.00977823	0.074044	0.068384	FALSE	FALSE	FALSE	ebi-a-GCST90013410	11	61704334	0.0214255	392871	0.649999	Basal cell carcinoma || id:ebi-a-GCST90013410	Basal cell carcinoma	Basal cell carcinoma || ||	TRUE	igd	0.023437	61704334	9.27e-10	11	13521	met-c-844	Ratio of bisallylic groups to double bonds	TRUE	reported	igd	2	TRUE	0.925956	0.074044	0.00281115	38.111	0.00281156	13521	5.3e-07	392871	TRUE	2.18e-09
101	101	1399	rs2727273	T	C	T	C	-0.092763	-0.00300129	0.536151	0.40688	FALSE	FALSE	FALSE	ebi-a-GCST90013410	11	61702603	0.0110502	392871	0.79	Basal cell carcinoma || id:ebi-a-GCST90013410	Basal cell carcinoma	Basal cell carcinoma || ||	TRUE	igd	0.012383	61702603	1.11e-13	11	13521	met-c-844	Ratio of bisallylic groups to double bonds	TRUE	reported	igd	2	TRUE	0.463849	0.463849	0.00413324	56.1091	0.00413384	13521	1.88e-07	392871	TRUE	2.66e-13
102	102	1557	rs3019200	A	C	A	C	-0.093498	-0.0132982	0.813811	0.801182	FALSE	FALSE	FALSE	ebi-a-GCST90013410	11	61249383	0.0135227	392871	0.33	Basal cell carcinoma || id:ebi-a-GCST90013410	Basal cell carcinoma	Basal cell carcinoma || ||	TRUE	igd	0.016059	61249383	7.8e-09	11	13522	met-c-844	Ratio of bisallylic groups to double bonds	TRUE	reported	igd	2	TRUE	0.186189	0.186189	0.00250057	33.8925	0.00250094	13522	2.46e-06	392871	TRUE	2.98e-08
103	103	1617	rs3741259	T	C	T	C	-0.127808	-0.00458425	0.124526	0.0828	FALSE	FALSE	FALSE	ebi-a-GCST90013410	11	61282350	0.0199961	392871	0.82	Basal cell carcinoma || id:ebi-a-GCST90013410	Basal cell carcinoma	Basal cell carcinoma || ||	TRUE	igd	0.018995	61282350	2.54e-11	11	13523	met-c-844	Ratio of bisallylic groups to double bonds	TRUE	reported	igd	2	TRUE	0.875474	0.124526	0.00333667	45.2661	0.00333716	13523	1.34e-07	392871	TRUE	5.04e-11
104	104	1657	rs3915312	T	C	T	C	-0.119662	-0.00325403	0.171151	0.199463	FALSE	FALSE	FALSE	ebi-a-GCST90013410	11	61990939	0.0136216	392871	0.81	Basal cell carcinoma || id:ebi-a-GCST90013410	Basal cell carcinoma	Basal cell carcinoma || ||	TRUE	igd	0.016482	61990939	6.1e-13	11	13522	met-c-844	Ratio of bisallylic groups to double bonds	TRUE	reported	igd	2	TRUE	0.828849	0.171151	0.00388295	52.7022	0.00388353	13522	1.45e-07	392871	TRUE	1.34e-12
105	105	1923	rs4963452	C	T	C	T	-0.129556	-0.00562295	0.184324	0.144635	FALSE	FALSE	FALSE	ebi-a-GCST90013410	11	61815803	0.0158011	392871	0.719999	Basal cell carcinoma || id:ebi-a-GCST90013410	Basal cell carcinoma	Basal cell carcinoma || ||	TRUE	igd	0.016147	61815803	1.79e-15	11	13523	met-c-844	Ratio of bisallylic groups to double bonds	TRUE	reported	igd	2	TRUE	0.815676	0.184324	0.00473801	64.3676	0.00473871	13523	3.22e-07	392871	TRUE	5.39e-15
106	106	2533	rs73487492	G	A	G	A	-0.284904	-0.0363318	0.104751	0.0544382	FALSE	FALSE	FALSE	ebi-a-GCST90013410	11	61621611	0.0243671	392871	0.14	Basal cell carcinoma || id:ebi-a-GCST90013410	Basal cell carcinoma	Basal cell carcinoma || ||	TRUE	igd	0.021141	61621611	9.72e-41	11	13516	met-c-844	Ratio of bisallylic groups to double bonds	TRUE	reported	igd	2	TRUE	0.895249	0.104751	0.0132587	181.586	0.0132606	13516	5.66e-06	392871	TRUE	2.39e-38
107	107	2556	rs740006	C	T	C	T	0.205987	0.0283525	0.150999	0.0947487	FALSE	FALSE	FALSE	ebi-a-GCST90013410	11	61557868	0.0185402	392871	0.13	Basal cell carcinoma || id:ebi-a-GCST90013410	Basal cell carcinoma	Basal cell carcinoma || ||	TRUE	igd	0.017654	61557868	5.82e-31	11	13521	met-c-844	Ratio of bisallylic groups to double bonds	TRUE	reported	igd	2	TRUE	0.849001	0.150999	0.00996859	136.122	0.00997005	13521	5.95e-06	392871	TRUE	5.48e-29
108	108	2612	rs75306442	T	C	T	C	-0.13414	0.00166458	0.192806	0.190084	FALSE	FALSE	FALSE	ebi-a-GCST90013410	11	61641396	0.0138058	392871	0.9	Basal cell carcinoma || id:ebi-a-GCST90013410	Basal cell carcinoma	Basal cell carcinoma || ||	TRUE	igd	0.016526	61641396	8.41e-16	11	13520	met-c-844	Ratio of bisallylic groups to double bonds	TRUE	reported	igd	2	TRUE	0.807194	0.192806	0.00484946	65.8744	0.00485017	13520	3.7e-08	392871	TRUE	1.83e-15
109	109	2690	rs76675711	C	T	C	T	-0.230667	-0.00161926	0.059507	0.0284152	FALSE	FALSE	FALSE	ebi-a-GCST90013410	11	61720537	0.0326863	392871	0.96	Basal cell carcinoma || id:ebi-a-GCST90013410	Basal cell carcinoma	Basal cell carcinoma || ||	TRUE	igd	0.028168	61720537	4.68e-16	11	13517	met-c-844	Ratio of bisallylic groups to double bonds	TRUE	reported	igd	2	TRUE	0.940493	0.059507	0.00493662	67.0494	0.00493734	13517	6.25e-09	392871	TRUE	9.31e-16
110	110	2800	rs79519287	G	A	G	A	-0.197278	-0.0251735	0.056664	0.054072	FALSE	FALSE	FALSE	ebi-a-GCST90013410	11	61531810	0.0245096	392871	0.3	Basal cell carcinoma || id:ebi-a-GCST90013410	Basal cell carcinoma	Basal cell carcinoma || ||	TRUE	igd	0.029277	61531810	2.37e-11	11	13520	met-c-844	Ratio of bisallylic groups to double bonds	TRUE	reported	igd	2	TRUE	0.943336	0.056664	0.00334712	45.3983	0.00334761	13520	2.69e-06	392871	TRUE	1.24e-10
111	111	154	rs11230815	C	G	C	G	0.225193	0.0366216	0.835011	0.886788	FALSE	TRUE	FALSE	ebi-a-GCST90013410	11	61636126	0.0173667	392871	0.0350002	Basal cell carcinoma || id:ebi-a-GCST90013410	Basal cell carcinoma	Basal cell carcinoma || ||	TRUE	igd	0.01696	61636126	1.07e-39	11	13165	met-c-845	Ratio of bisallylic groups to total fatty acids	TRUE	reported	igd	2	TRUE	0.164989	0.164989	0.0132148	176.276	0.0132168	13165	1.13e-05	392871	TRUE	1.09e-36
112	112	160	rs112374025	T	C	T	C	0.16515	0.0152455	0.074205	0.0175897	FALSE	FALSE	FALSE	ebi-a-GCST90013410	11	61846289	0.0409006	392871	0.709999	Basal cell carcinoma || id:ebi-a-GCST90013410	Basal cell carcinoma	Basal cell carcinoma || ||	TRUE	igd	0.024017	61846289	8.69e-12	11	13165	met-c-845	Ratio of bisallylic groups to total fatty acids	TRUE	reported	igd	2	TRUE	0.925795	0.074205	0.00357883	47.2774	0.00357938	13165	3.54e-07	392871	TRUE	2.19e-11
113	113	170	rs112687416	A	G	A	G	-0.238779	-0.0261511	0.059818	0.0347744	FALSE	FALSE	FALSE	ebi-a-GCST90013410	11	61464124	0.0302103	392871	0.39	Basal cell carcinoma || id:ebi-a-GCST90013410	Basal cell carcinoma	Basal cell carcinoma || ||	TRUE	igd	0.028347	61464124	6.13e-17	11	13168	met-c-845	Ratio of bisallylic groups to total fatty acids	TRUE	reported	igd	2	TRUE	0.940182	0.059818	0.0053595	70.9434	0.00536031	13168	1.91e-06	392871	TRUE	4.58e-16
114	114	489	rs117664091	T	C	T	C	-0.232312	-0.0305238	0.028399	0.0142628	FALSE	FALSE	FALSE	ebi-a-GCST90013410	11	61679346	0.0464888	392871	0.51	Basal cell carcinoma || id:ebi-a-GCST90013410	Basal cell carcinoma	Basal cell carcinoma || ||	TRUE	igd	0.039536	61679346	5.43e-09	11	13166	met-c-845	Ratio of bisallylic groups to total fatty acids	TRUE	reported	igd	2	TRUE	0.971601	0.028399	0.00261557	34.5217	0.00261597	13166	1.1e-06	392871	TRUE	1.52e-08
115	115	562	rs12577276	G	A	G	A	-0.176439	-0.0472408	0.045829	0.0212538	FALSE	FALSE	FALSE	ebi-a-GCST90013410	11	61632310	0.038368	392871	0.22	Basal cell carcinoma || id:ebi-a-GCST90013410	Basal cell carcinoma	Basal cell carcinoma || ||	TRUE	igd	0.031168	61632310	1.91e-08	11	13168	met-c-845	Ratio of bisallylic groups to total fatty acids	TRUE	reported	igd	2	TRUE	0.954171	0.045829	0.00242771	32.0409	0.00242807	13168	3.86e-06	392871	TRUE	9.08e-08
116	116	620	rs1260326	C	T	C	T	0.070956	-0.00240918	0.636873	0.604912	FALSE	FALSE	FALSE	ebi-a-GCST90013410	2	27730940	0.0110869	392871	0.83	Basal cell carcinoma || id:ebi-a-GCST90013410	Basal cell carcinoma	Basal cell carcinoma || ||	TRUE	igd	0.012833	27730940	4.04e-08	2	13171	met-c-845	Ratio of bisallylic groups to total fatty acids	TRUE	reported	igd	2	TRUE	0.363127	0.363127	0.00231577	30.5672	0.00231613	13171	1.2e-07	392871	TRUE	6.76e-08
117	117	769	rs139872716	A	G	A	G	0.156552	0.0106146	0.074624	0.0113817	FALSE	FALSE	FALSE	ebi-a-GCST90013410	11	60958040	0.0513519	392871	0.84	Basal cell carcinoma || id:ebi-a-GCST90013410	Basal cell carcinoma	Basal cell carcinoma || ||	TRUE	igd	0.025898	60958040	1.96e-09	11	13166	met-c-845	Ratio of bisallylic groups to total fatty acids	TRUE	reported	igd	2	TRUE	0.925376	0.074624	0.00276775	36.5358	0.00276817	13166	1.09e-07	392871	TRUE	3.51e-09
118	118	773	rs139957766	A	G	A	G	-0.277124	-0.0628435	0.044855	0.0242927	FALSE	FALSE	FALSE	ebi-a-GCST90013410	11	61607047	0.0364307	392871	0.0850002	Basal cell carcinoma || id:ebi-a-GCST90013410	Basal cell carcinoma	Basal cell carcinoma || ||	TRUE	igd	0.032163	61607047	1.19e-17	11	13166	met-c-845	Ratio of bisallylic groups to total fatty acids	TRUE	reported	igd	2	TRUE	0.955145	0.044855	0.00560711	74.2282	0.00560796	13166	7.57e-06	392871	TRUE	3.45e-16
119	119	991	rs17145876	C	A	C	A	-0.171809	0.00135941	0.051132	0.0562647	FALSE	FALSE	FALSE	ebi-a-GCST90013410	11	62195359	0.0238179	392871	0.95	Basal cell carcinoma || id:ebi-a-GCST90013410	Basal cell carcinoma	Basal cell carcinoma || ||	TRUE	igd	0.029151	62195359	4.88e-09	11	13166	met-c-845	Ratio of bisallylic groups to total fatty acids	TRUE	reported	igd	2	TRUE	0.948868	0.051132	0.0026314	34.7311	0.0026318	13166	8.29e-09	392871	TRUE	7.28e-09
120	120	1033	rs174547	C	T	C	T	-0.351703	-0.0378236	0.402613	0.345361	FALSE	FALSE	FALSE	ebi-a-GCST90013410	11	61570783	0.011474	392871	0.000980009	Basal cell carcinoma || id:ebi-a-GCST90013410	Basal cell carcinoma	Basal cell carcinoma || ||	TRUE	igd	0.012247	61570783	5.5e-179	11	13169	met-c-845	Ratio of bisallylic groups to total fatty acids	TRUE	reported	igd	2	TRUE	0.597387	0.402613	0.0589332	824.569	0.0589417	13169	2.77e-05	392871	TRUE	6.87e-165
121	121	1054	rs17762402	A	G	A	G	0.176478	-0.0197264	0.087901	0.0776158	FALSE	FALSE	FALSE	ebi-a-GCST90013410	11	61553201	0.0204143	392871	0.33	Basal cell carcinoma || id:ebi-a-GCST90013410	Basal cell carcinoma	Basal cell carcinoma || ||	TRUE	igd	0.022982	61553201	2.47e-14	11	13165	met-c-845	Ratio of bisallylic groups to total fatty acids	TRUE	reported	igd	2	TRUE	0.912099	0.087901	0.00445906	58.9576	0.00445974	13165	2.38e-06	392871	TRUE	1.66e-13
122	122	1076	rs1791786	C	T	C	T	0.092615	0.00473116	0.744259	0.759414	FALSE	FALSE	FALSE	ebi-a-GCST90013410	11	61399965	0.0127986	392871	0.709999	Basal cell carcinoma || id:ebi-a-GCST90013410	Basal cell carcinoma	Basal cell carcinoma || ||	TRUE	igd	0.014362	61399965	1.53e-10	11	13171	met-c-845	Ratio of bisallylic groups to total fatty acids	TRUE	reported	igd	2	TRUE	0.255741	0.255741	0.00314735	41.5783	0.00314783	13171	3.48e-07	392871	TRUE	3.54e-10
123	123	1078	rs1792932	A	G	A	G	0.073712	0.00204229	0.38388	0.3448	FALSE	FALSE	FALSE	ebi-a-GCST90013410	11	61971414	0.0114704	392871	0.86	Basal cell carcinoma || id:ebi-a-GCST90013410	Basal cell carcinoma	Basal cell carcinoma || ||	TRUE	igd	0.012778	61971414	1.02e-08	11	13170	met-c-845	Ratio of bisallylic groups to total fatty acids	TRUE	reported	igd	2	TRUE	0.61612	0.38388	0.0025204	33.2724	0.00252078	13170	8.07e-08	392871	TRUE	1.7e-08
124	124	1200	rs188449638	G	A	G	A	0.170445	0.0698234	0.051893	0.0122087	FALSE	FALSE	FALSE	ebi-a-GCST90013410	11	62177851	0.0481197	392871	0.15	Basal cell carcinoma || id:ebi-a-GCST90013410	Basal cell carcinoma	Basal cell carcinoma || ||	TRUE	igd	0.029035	62177851	5.61e-09	11	13166	met-c-845	Ratio of bisallylic groups to total fatty acids	TRUE	reported	igd	2	TRUE	0.948107	0.051893	0.00261057	34.4555	0.00261097	13166	5.36e-06	392871	TRUE	3.58e-08
125	125	1228	rs195160	G	T	G	T	0.136079	0.010255	0.893784	0.907372	FALSE	FALSE	FALSE	ebi-a-GCST90013410	11	61726097	0.0187613	392871	0.58	Basal cell carcinoma || id:ebi-a-GCST90013410	Basal cell carcinoma	Basal cell carcinoma || ||	TRUE	igd	0.020487	61726097	4.28e-11	11	13165	met-c-845	Ratio of bisallylic groups to total fatty acids	TRUE	reported	igd	2	TRUE	0.106216	0.106216	0.00334004	44.1123	0.00334055	13165	7.6e-07	392871	TRUE	1.26e-10
126	126	1231	rs198476	A	G	A	G	0.071719	0.0106777	0.518316	0.48166	FALSE	FALSE	FALSE	ebi-a-GCST90013410	11	61525730	0.0109509	392871	0.33	Basal cell carcinoma || id:ebi-a-GCST90013410	Basal cell carcinoma	Basal cell carcinoma || ||	TRUE	igd	0.012577	61525730	1.5e-08	11	13169	met-c-845	Ratio of bisallylic groups to total fatty acids	TRUE	reported	igd	2	TRUE	0.481684	0.481684	0.00246315	32.5124	0.00246352	13169	2.42e-06	392871	TRUE	5.6e-08
127	127	1304	rs2232946	T	C	T	C	-0.107816	-0.00278274	0.170955	0.200326	FALSE	FALSE	FALSE	ebi-a-GCST90013410	11	62009611	0.0135559	392871	0.84	Basal cell carcinoma || id:ebi-a-GCST90013410	Basal cell carcinoma	Basal cell carcinoma || ||	TRUE	igd	0.016637	62009611	1.25e-10	11	13167	met-c-845	Ratio of bisallylic groups to total fatty acids	TRUE	reported	igd	2	TRUE	0.829045	0.170955	0.00317941	41.9904	0.00317989	13167	1.07e-07	392871	TRUE	2.39e-10
128	128	1397	rs2727261	C	T	C	T	0.138293	-0.0210741	0.87753	0.899235	FALSE	FALSE	FALSE	ebi-a-GCST90013410	11	61712131	0.0178811	392871	0.24	Basal cell carcinoma || id:ebi-a-GCST90013410	Basal cell carcinoma	Basal cell carcinoma || ||	TRUE	igd	0.019513	61712131	1.98e-12	11	13171	met-c-845	Ratio of bisallylic groups to total fatty acids	TRUE	reported	igd	2	TRUE	0.12247	0.12247	0.0037991	50.2211	0.00379967	13171	3.54e-06	392871	TRUE	1.43e-11
129	129	1618	rs3741259	T	C	T	C	-0.115621	-0.00458425	0.125	0.0828	FALSE	FALSE	FALSE	ebi-a-GCST90013410	11	61282350	0.0199961	392871	0.82	Basal cell carcinoma || id:ebi-a-GCST90013410	Basal cell carcinoma	Basal cell carcinoma || ||	TRUE	igd	0.019204	61282350	2.27e-09	11	13171	met-c-845	Ratio of bisallylic groups to total fatty acids	TRUE	reported	igd	2	TRUE	0.875	0.125	0.00274459	36.243	0.00274501	13171	1.34e-07	392871	TRUE	4.15e-09
130	130	1924	rs4963452	C	T	C	T	-0.123718	-0.00562295	0.184463	0.144635	FALSE	FALSE	FALSE	ebi-a-GCST90013410	11	61815803	0.0158011	392871	0.719999	Basal cell carcinoma || id:ebi-a-GCST90013410	Basal cell carcinoma	Basal cell carcinoma || ||	TRUE	igd	0.016341	61815803	5.62e-14	11	13170	met-c-845	Ratio of bisallylic groups to total fatty acids	TRUE	reported	igd	2	TRUE	0.815537	0.184463	0.00433348	57.3116	0.00433413	13170	3.22e-07	392871	TRUE	1.61e-13
131	131	2296	rs67140840	A	G	A	G	0.141156	0.02348	0.174474	0.122518	FALSE	FALSE	FALSE	ebi-a-GCST90013410	11	61404161	0.0165125	392871	0.16	Basal cell carcinoma || id:ebi-a-GCST90013410	Basal cell carcinoma	Basal cell carcinoma || ||	TRUE	igd	0.016525	61404161	2.24e-17	11	13168	met-c-845	Ratio of bisallylic groups to total fatty acids	TRUE	reported	igd	2	TRUE	0.825526	0.174474	0.00551057	72.9541	0.0055114	13168	5.15e-06	392871	TRUE	4.01e-16
132	132	2535	rs73487492	G	A	G	A	-0.254974	-0.0363318	0.10459	0.0544382	FALSE	FALSE	FALSE	ebi-a-GCST90013410	11	61621611	0.0243671	392871	0.14	Basal cell carcinoma || id:ebi-a-GCST90013410	Basal cell carcinoma	Basal cell carcinoma || ||	TRUE	igd	0.021468	61621611	4.24e-32	11	13163	met-c-845	Ratio of bisallylic groups to total fatty acids	TRUE	reported	igd	2	TRUE	0.89541	0.10459	0.0106029	141.04	0.0106045	13163	5.66e-06	392871	TRUE	4.52e-30
133	133	2554	rs740006	C	T	C	T	0.187501	0.0283525	0.150784	0.0947487	FALSE	FALSE	FALSE	ebi-a-GCST90013410	11	61557868	0.0185402	392871	0.13	Basal cell carcinoma || id:ebi-a-GCST90013410	Basal cell carcinoma	Basal cell carcinoma || ||	TRUE	igd	0.017917	61557868	2.75e-25	11	13168	met-c-845	Ratio of bisallylic groups to total fatty acids	TRUE	reported	igd	2	TRUE	0.849216	0.150784	0.00824821	109.499	0.00824945	13168	5.95e-06	392871	TRUE	1.46e-23
134	134	2613	rs75306442	T	C	T	C	-0.131628	0.00166458	0.193445	0.190084	FALSE	FALSE	FALSE	ebi-a-GCST90013410	11	61641396	0.0138058	392871	0.9	Basal cell carcinoma || id:ebi-a-GCST90013410	Basal cell carcinoma	Basal cell carcinoma || ||	TRUE	igd	0.016704	61641396	5.15e-15	11	13166	met-c-845	Ratio of bisallylic groups to total fatty acids	TRUE	reported	igd	2	TRUE	0.806555	0.193445	0.00469416	62.0854	0.00469487	13166	3.7e-08	392871	TRUE	1.13e-14
135	135	2801	rs79519287	G	A	G	A	-0.175398	-0.0251735	0.056513	0.054072	FALSE	FALSE	FALSE	ebi-a-GCST90013410	11	61531810	0.0245096	392871	0.3	Basal cell carcinoma || id:ebi-a-GCST90013410	Basal cell carcinoma	Basal cell carcinoma || ||	TRUE	igd	0.029705	61531810	4.57e-09	11	13167	met-c-845	Ratio of bisallylic groups to total fatty acids	TRUE	reported	igd	2	TRUE	0.943487	0.056513	0.00264092	34.8597	0.00264132	13167	2.69e-06	392871	TRUE	1.9e-08
136	136	1613	rs35909200	G	TRUE	G	TRUE	0.09068	-0.0241111	0.167551	0.157198	FALSE	FALSE	FALSE	ebi-a-GCST90013410	16	72156666	0.01501	392871	0.11	Basal cell carcinoma || id:ebi-a-GCST90013410	Basal cell carcinoma	Basal cell carcinoma || ||	TRUE	igd	0.012449	72156666	3.37e-13	16	24147	met-c-846	3-hydroxybutyrate	TRUE	reported	igd	2	TRUE	0.832449	0.167551	0.00219249	53.054	0.00219267	24147	6.57e-06	392871	TRUE	2.38e-11
137	137	150	rs11230815	C	G	C	G	-0.206657	0.0366216	0.835153	0.886788	FALSE	TRUE	FALSE	ebi-a-GCST90013410	11	61636126	0.0173667	392871	0.0350002	Basal cell carcinoma || id:ebi-a-GCST90013410	Basal cell carcinoma	Basal cell carcinoma || ||	TRUE	igd	0.016757	61636126	1.09e-34	11	13527	met-c-847	Average number of methylene groups per double bond	TRUE	reported	igd	2	TRUE	0.164847	0.164847	0.0111186	152.07	0.0111202	13527	1.13e-05	392871	TRUE	1.03e-31
138	138	158	rs112374025	T	C	T	C	-0.147852	0.0152455	0.074216	0.0175897	FALSE	FALSE	FALSE	ebi-a-GCST90013410	11	61846289	0.0409006	392871	0.709999	Basal cell carcinoma || id:ebi-a-GCST90013410	Basal cell carcinoma	Basal cell carcinoma || ||	TRUE	igd	0.0237	61846289	5.19e-10	11	13527	met-c-847	Average number of methylene groups per double bond	TRUE	reported	igd	2	TRUE	0.925784	0.074216	0.00286885	38.9129	0.00286928	13527	3.54e-07	392871	TRUE	1.34e-09
139	139	173	rs112687416	A	G	A	G	0.228405	-0.0261511	0.060028	0.0347744	FALSE	FALSE	FALSE	ebi-a-GCST90013410	11	61464124	0.0302103	392871	0.39	Basal cell carcinoma || id:ebi-a-GCST90013410	Basal cell carcinoma	Basal cell carcinoma || ||	TRUE	igd	0.027938	61464124	3.87e-16	11	13528	met-c-847	Average number of methylene groups per double bond	TRUE	reported	igd	2	TRUE	0.939972	0.060028	0.00491639	66.8277	0.00491712	13528	1.91e-06	392871	TRUE	3.45e-15
140	140	662	rs12798783	G	C	G	C	0.112826	-0.0153698	0.221623	0.276896	FALSE	TRUE	FALSE	ebi-a-GCST90013410	11	61903464	0.0122294	392871	0.21	Basal cell carcinoma || id:ebi-a-GCST90013410	Basal cell carcinoma	Basal cell carcinoma || ||	TRUE	igd	0.015056	61903464	8.41e-14	11	13531	met-c-847	Average number of methylene groups per double bond	TRUE	reported	igd	2	TRUE	0.778377	0.221623	0.00413305	56.1481	0.00413366	13531	4.02e-06	392871	TRUE	9.8e-13
141	141	767	rs139872716	A	G	A	G	-0.146681	0.0106146	0.074437	0.0113817	FALSE	FALSE	FALSE	ebi-a-GCST90013410	11	60958040	0.0513519	392871	0.84	Basal cell carcinoma || id:ebi-a-GCST90013410	Basal cell carcinoma	Basal cell carcinoma || ||	TRUE	igd	0.025594	60958040	1.14e-08	11	13527	met-c-847	Average number of methylene groups per double bond	TRUE	reported	igd	2	TRUE	0.925563	0.074437	0.00242224	32.8403	0.00242259	13527	1.09e-07	392871	TRUE	2.21e-08
142	142	776	rs139957766	A	G	A	G	0.246024	-0.0628435	0.044808	0.0242927	FALSE	FALSE	FALSE	ebi-a-GCST90013410	11	61607047	0.0364307	392871	0.0850002	Basal cell carcinoma || id:ebi-a-GCST90013410	Basal cell carcinoma	Basal cell carcinoma || ||	TRUE	igd	0.031765	61607047	1.22e-14	11	13529	met-c-847	Average number of methylene groups per double bond	TRUE	reported	igd	2	TRUE	0.955192	0.044808	0.00441438	59.9781	0.00441503	13529	7.57e-06	392871	TRUE	3e-13
143	143	992	rs17145876	C	A	C	A	0.164432	0.00135941	0.05081	0.0562647	FALSE	FALSE	FALSE	ebi-a-GCST90013410	11	62195359	0.0238179	392871	0.95	Basal cell carcinoma || id:ebi-a-GCST90013410	Basal cell carcinoma	Basal cell carcinoma || ||	TRUE	igd	0.02887	62195359	1.41e-08	11	13528	met-c-847	Average number of methylene groups per double bond	TRUE	reported	igd	2	TRUE	0.94919	0.05081	0.00239224	32.4351	0.0023926	13528	8.29e-09	392871	TRUE	2.31e-08
144	144	1038	rs174547	C	T	C	T	0.313917	-0.0378236	0.402144	0.345361	FALSE	FALSE	FALSE	ebi-a-GCST90013410	11	61570783	0.011474	392871	0.000980009	Basal cell carcinoma || id:ebi-a-GCST90013410	Basal cell carcinoma	Basal cell carcinoma || ||	TRUE	igd	0.012168	61570783	9.2e-146	11	13530	met-c-847	Average number of methylene groups per double bond	TRUE	reported	igd	2	TRUE	0.597856	0.402144	0.0468855	665.468	0.0468921	13530	2.77e-05	392871	TRUE	3.41e-133
145	145	1075	rs1791786	C	T	C	T	-0.087063	0.00473116	0.74465	0.759414	FALSE	FALSE	FALSE	ebi-a-GCST90013410	11	61399965	0.0127986	392871	0.709999	Basal cell carcinoma || id:ebi-a-GCST90013410	Basal cell carcinoma	Basal cell carcinoma || ||	TRUE	igd	0.014188	61399965	9.87e-10	11	13532	met-c-847	Average number of methylene groups per double bond	TRUE	reported	igd	2	TRUE	0.25535	0.25535	0.00277496	37.6496	0.00277537	13532	3.48e-07	392871	TRUE	2.48e-09
146	146	1199	rs188449638	G	A	G	A	-0.160315	0.0698234	0.051931	0.0122087	FALSE	FALSE	FALSE	ebi-a-GCST90013410	11	62177851	0.0481197	392871	0.15	Basal cell carcinoma || id:ebi-a-GCST90013410	Basal cell carcinoma	Basal cell carcinoma || ||	TRUE	igd	0.028635	62177851	2.46e-08	11	13526	met-c-847	Average number of methylene groups per double bond	TRUE	reported	igd	2	TRUE	0.948069	0.051931	0.00231196	31.3393	0.0023123	13526	5.36e-06	392871	TRUE	1.63e-07
147	147	1227	rs195160	G	T	G	T	-0.116715	0.010255	0.894096	0.907372	FALSE	FALSE	FALSE	ebi-a-GCST90013410	11	61726097	0.0187613	392871	0.58	Basal cell carcinoma || id:ebi-a-GCST90013410	Basal cell carcinoma	Basal cell carcinoma || ||	TRUE	igd	0.020225	61726097	9.05e-09	11	13526	met-c-847	Average number of methylene groups per double bond	TRUE	reported	igd	2	TRUE	0.105904	0.105904	0.00245606	33.2975	0.00245642	13526	7.6e-07	392871	TRUE	2.52e-08
148	148	1595	rs34955778	C	T	C	T	0.077157	-0.0159384	0.433229	0.418637	FALSE	FALSE	FALSE	ebi-a-GCST90013410	16	15139594	0.0110235	392871	0.15	Basal cell carcinoma || id:ebi-a-GCST90013410	Basal cell carcinoma	Basal cell carcinoma || ||	TRUE	igd	0.012505	15139594	7.99e-10	16	13529	met-c-847	Average number of methylene groups per double bond	TRUE	reported	igd	2	TRUE	0.566771	0.433229	0.00280606	38.0644	0.00280648	13529	5.32e-06	392871	TRUE	6.64e-09
149	149	1921	rs4963418	T	A	T	A	-0.079535	0.00988094	0.484327	0.432354	FALSE	TRUE	TRUE	ebi-a-GCST90013410	11	61533797	0.0109315	392871	0.37	Basal cell carcinoma || id:ebi-a-GCST90013410	Basal cell carcinoma	Basal cell carcinoma || ||	TRUE	igd	0.01254	61533797	2.66e-10	11	13529	met-c-847	Average number of methylene groups per double bond	TRUE	reported	igd	2	FALSE	0.515673	0.484327	0.0029646	40.2214	0.00296504	13529	2.08e-06	392871	TRUE	1.3e-09
150	150	2295	rs67140840	A	G	A	G	-0.133716	0.02348	0.17503	0.122518	FALSE	FALSE	FALSE	ebi-a-GCST90013410	11	61404161	0.0165125	392871	0.16	Basal cell carcinoma || id:ebi-a-GCST90013410	Basal cell carcinoma	Basal cell carcinoma || ||	TRUE	igd	0.016283	61404161	2.86e-16	11	13530	met-c-847	Average number of methylene groups per double bond	TRUE	reported	igd	2	TRUE	0.82497	0.17503	0.00495953	67.427	0.00496026	13530	5.15e-06	392871	TRUE	5.82e-15
151	151	2538	rs73487492	G	A	G	A	0.226323	-0.0363318	0.104761	0.0544382	FALSE	FALSE	FALSE	ebi-a-GCST90013410	11	61621611	0.0243671	392871	0.14	Basal cell carcinoma || id:ebi-a-GCST90013410	Basal cell carcinoma	Basal cell carcinoma || ||	TRUE	igd	0.021172	61621611	1.78e-26	11	13526	met-c-847	Average number of methylene groups per double bond	TRUE	reported	igd	2	TRUE	0.895239	0.104761	0.00837743	114.253	0.00837866	13526	5.66e-06	392871	TRUE	1.56e-24
152	152	2551	rs740006	C	T	C	T	-0.178548	0.0283525	0.151008	0.0947487	FALSE	FALSE	FALSE	ebi-a-GCST90013410	11	61557868	0.0185402	392871	0.13	Basal cell carcinoma || id:ebi-a-GCST90013410	Basal cell carcinoma	Basal cell carcinoma || ||	TRUE	igd	0.017658	61557868	7.35e-24	11	13530	met-c-847	Average number of methylene groups per double bond	TRUE	reported	igd	2	TRUE	0.848992	0.151008	0.00749997	102.226	0.00750107	13530	5.95e-06	392871	TRUE	4.92e-22
153	153	2598	rs7412	T	C	T	C	0.188136	-0.00186689	0.057413	0.0804743	FALSE	FALSE	FALSE	ebi-a-GCST90013410	19	45412079	0.019958	392871	0.93	Basal cell carcinoma || id:ebi-a-GCST90013410	Basal cell carcinoma	Basal cell carcinoma || ||	TRUE	igd	0.028245	45412079	3.27e-11	19	13526	met-c-847	Average number of methylene groups per double bond	TRUE	reported	igd	2	TRUE	0.942587	0.057413	0.00326941	44.3605	0.00326989	13526	2.23e-08	392871	TRUE	6.66e-11
154	154	2616	rs75306442	T	C	T	C	0.119772	0.00166458	0.192876	0.190084	FALSE	FALSE	FALSE	ebi-a-GCST90013410	11	61641396	0.0138058	392871	0.9	Basal cell carcinoma || id:ebi-a-GCST90013410	Basal cell carcinoma	Basal cell carcinoma || ||	TRUE	igd	0.016508	61641396	4.97e-13	11	13528	met-c-847	Average number of methylene groups per double bond	TRUE	reported	igd	2	TRUE	0.807124	0.192876	0.00387616	52.6329	0.00387673	13528	3.7e-08	392871	TRUE	1.19e-12
155	155	2691	rs76675711	C	T	C	T	0.194279	-0.00161926	0.059612	0.0284152	FALSE	FALSE	FALSE	ebi-a-GCST90013410	11	61720537	0.0326863	392871	0.96	Basal cell carcinoma || id:ebi-a-GCST90013410	Basal cell carcinoma	Basal cell carcinoma || ||	TRUE	igd	0.028139	61720537	6.14e-12	11	13527	met-c-847	Average number of methylene groups per double bond	TRUE	reported	igd	2	TRUE	0.940388	0.059612	0.0035116	47.6618	0.00351212	13527	6.25e-09	392871	TRUE	1.24e-11
156	156	151	rs11230815	C	G	C	G	-0.146525	0.0366216	0.856471	0.886788	FALSE	TRUE	FALSE	ebi-a-GCST90013410	11	61636126	0.0173667	392871	0.0350002	Basal cell carcinoma || id:ebi-a-GCST90013410	Basal cell carcinoma	Basal cell carcinoma || ||	TRUE	igd	0.015392	61636126	1.85e-21	11	19016	met-c-848	Average number of methylene groups in a fatty acid chain	TRUE	reported	igd	2	TRUE	0.143529	0.143529	0.00474296	90.6124	0.00474346	19016	1.13e-05	392871	TRUE	9.87e-19
157	157	172	rs112687416	A	G	A	G	0.199791	-0.0261511	0.054047	0.0347744	FALSE	FALSE	FALSE	ebi-a-GCST90013410	11	61464124	0.0302103	392871	0.39	Basal cell carcinoma || id:ebi-a-GCST90013410	Basal cell carcinoma	Basal cell carcinoma || ||	TRUE	igd	0.026135	61464124	2.2e-14	11	19018	met-c-848	Average number of methylene groups in a fatty acid chain	TRUE	reported	igd	2	TRUE	0.945953	0.054047	0.00306344	58.4334	0.00306376	19018	1.91e-06	392871	TRUE	3.44e-13
158	158	563	rs12577276	G	A	G	A	0.174698	-0.0472408	0.042887	0.0212538	FALSE	FALSE	FALSE	ebi-a-GCST90013410	11	61632310	0.038368	392871	0.22	Basal cell carcinoma || id:ebi-a-GCST90013410	Basal cell carcinoma	Basal cell carcinoma || ||	TRUE	igd	0.028958	61632310	1.66e-09	11	16916	met-c-848	Average number of methylene groups in a fatty acid chain	TRUE	reported	igd	2	TRUE	0.957113	0.042887	0.00214688	36.3904	0.00214713	16916	3.86e-06	392871	TRUE	1.56e-08
159	159	775	rs139957766	A	G	A	G	0.20773	-0.0628435	0.040809	0.0242927	FALSE	FALSE	FALSE	ebi-a-GCST90013410	11	61607047	0.0364307	392871	0.0850002	Basal cell carcinoma || id:ebi-a-GCST90013410	Basal cell carcinoma	Basal cell carcinoma || ||	TRUE	igd	0.031241	61607047	3.05e-11	11	15723	met-c-848	Average number of methylene groups in a fatty acid chain	TRUE	reported	igd	2	TRUE	0.959191	0.040809	0.0028041	44.2072	0.00280446	15723	7.57e-06	392871	TRUE	6.47e-10
160	160	1032	rs174546	T	C	T	C	0.238151	-0.0379821	0.384005	0.345209	FALSE	FALSE	FALSE	ebi-a-GCST90013410	11	61569830	0.0114725	392871	0.000929994	Basal cell carcinoma || id:ebi-a-GCST90013410	Basal cell carcinoma	Basal cell carcinoma || ||	TRUE	igd	0.011335	61569830	6.18e-98	11	16794	met-c-848	Average number of methylene groups in a fatty acid chain	TRUE	reported	igd	2	TRUE	0.615995	0.384005	0.0256118	441.377	0.0256147	16794	2.79e-05	392871	TRUE	2.2e-87
161	161	1922	rs4963418	T	A	T	A	-0.061788	0.00988094	0.478403	0.432354	FALSE	TRUE	TRUE	ebi-a-GCST90013410	11	61533797	0.0109315	392871	0.37	Basal cell carcinoma || id:ebi-a-GCST90013410	Basal cell carcinoma	Basal cell carcinoma || ||	TRUE	igd	0.010864	61533797	1.32e-08	11	19019	met-c-848	Average number of methylene groups in a fatty acid chain	TRUE	reported	igd	2	FALSE	0.521597	0.478403	0.00169787	32.3432	0.00169804	19019	2.08e-06	392871	TRUE	8.39e-08
162	162	1926	rs4963452	C	T	C	T	0.103776	-0.00562295	0.172819	0.144635	FALSE	FALSE	FALSE	ebi-a-GCST90013410	11	61815803	0.0158011	392871	0.719999	Basal cell carcinoma || id:ebi-a-GCST90013410	Basal cell carcinoma	Basal cell carcinoma || ||	TRUE	igd	0.01558	61815803	2.82e-11	11	16793	met-c-848	Average number of methylene groups in a fatty acid chain	TRUE	reported	igd	2	TRUE	0.827181	0.172819	0.00263503	44.3616	0.00263534	16793	3.22e-07	392871	TRUE	1.13e-10
163	163	2473	rs72918003	A	G	A	G	-0.105355	0.0332788	0.121272	0.092353	FALSE	FALSE	FALSE	ebi-a-GCST90013410	11	61430987	0.0185701	392871	0.0729995	Basal cell carcinoma || id:ebi-a-GCST90013410	Basal cell carcinoma	Basal cell carcinoma || ||	TRUE	igd	0.016201	61430987	8.15e-11	11	19015	met-c-848	Average number of methylene groups in a fatty acid chain	TRUE	reported	igd	2	TRUE	0.878728	0.121272	0.00221904	42.2845	0.00221928	19015	8.17e-06	392871	TRUE	2.47e-09
164	164	2537	rs73487492	G	A	G	A	0.177807	-0.0363318	0.097178	0.0544382	FALSE	FALSE	FALSE	ebi-a-GCST90013410	11	61621611	0.0243671	392871	0.14	Basal cell carcinoma || id:ebi-a-GCST90013410	Basal cell carcinoma	Basal cell carcinoma || ||	TRUE	igd	0.02019	61621611	1.36e-18	11	17822	met-c-848	Average number of methylene groups in a fatty acid chain	TRUE	reported	igd	2	TRUE	0.902822	0.097178	0.00433294	77.549	0.00433343	17822	5.66e-06	392871	TRUE	1.07e-16
165	165	2552	rs740006	C	T	C	T	-0.140244	0.0283525	0.126366	0.0947487	FALSE	FALSE	FALSE	ebi-a-GCST90013410	11	61557868	0.0185402	392871	0.13	Basal cell carcinoma || id:ebi-a-GCST90013410	Basal cell carcinoma	Basal cell carcinoma || ||	TRUE	igd	0.016721	61557868	5.25e-17	11	19018	met-c-848	Average number of methylene groups in a fatty acid chain	TRUE	reported	igd	2	TRUE	0.873634	0.126366	0.00368533	70.3394	0.00368571	19018	5.95e-06	392871	TRUE	3.92e-15
166	166	2595	rs7412	T	C	T	C	0.152815	-0.00186689	0.059348	0.0804743	FALSE	FALSE	FALSE	ebi-a-GCST90013410	19	45412079	0.019958	392871	0.93	Basal cell carcinoma || id:ebi-a-GCST90013410	Basal cell carcinoma	Basal cell carcinoma || ||	TRUE	igd	0.024697	45412079	6.3e-10	19	19016	met-c-848	Average number of methylene groups in a fatty acid chain	TRUE	reported	igd	2	TRUE	0.940652	0.059348	0.00200933	38.2823	0.00200954	19016	2.23e-08	392871	TRUE	1.74e-09
167	167	2615	rs75306442	T	C	T	C	0.083577	0.00166458	0.185827	0.190084	FALSE	FALSE	FALSE	ebi-a-GCST90013410	11	61641396	0.0138058	392871	0.9	Basal cell carcinoma || id:ebi-a-GCST90013410	Basal cell carcinoma	Basal cell carcinoma || ||	TRUE	igd	0.014952	61641396	2.33e-08	11	19017	met-c-848	Average number of methylene groups in a fatty acid chain	TRUE	reported	igd	2	TRUE	0.814173	0.185827	0.00164029	31.2413	0.00164046	19017	3.7e-08	392871	TRUE	5.59e-08
168	168	2622	rs75627029	T	C	T	C	0.181912	-0.0345711	0.043505	0.0242126	FALSE	FALSE	FALSE	ebi-a-GCST90013410	11	61700019	0.035829	392871	0.33	Basal cell carcinoma || id:ebi-a-GCST90013410	Basal cell carcinoma	Basal cell carcinoma || ||	TRUE	igd	0.027476	61700019	3.7e-11	11	19015	met-c-848	Average number of methylene groups in a fatty acid chain	TRUE	reported	igd	2	TRUE	0.956495	0.043505	0.00229995	43.8299	0.0023002	19015	2.37e-06	392871	TRUE	3.94e-10
169	169	934	rs1509123	T	C	T	C	-0.140256	0.0147835	0.035845	0.0627865	FALSE	FALSE	FALSE	ebi-a-GCST90013410	17	6683878	0.0222375	392871	0.51	Basal cell carcinoma || id:ebi-a-GCST90013410	Basal cell carcinoma	Basal cell carcinoma || ||	TRUE	igd	0.025084	6683878	2.31e-08	17	24767	met-c-849	Citrate	TRUE	reported	igd	2	TRUE	0.964155	0.035845	0.00126075	31.2618	0.00126085	24767	1.12e-06	392871	TRUE	1.44e-07
170	170	1002	rs172642	C	A	C	A	0.080322	0.00505418	0.480953	0.533049	FALSE	FALSE	FALSE	ebi-a-GCST90013410	17	6595398	0.010879	392871	0.64	Basal cell carcinoma || id:ebi-a-GCST90013410	Basal cell carcinoma	Basal cell carcinoma || ||	TRUE	igd	0.00927	6595398	4.8e-18	17	24767	met-c-849	Citrate	TRUE	reported	igd	2	TRUE	0.519047	0.480953	0.00302219	75.0714	0.00302243	24767	5.49e-07	392871	TRUE	1.17e-16
171	171	1236	rs2040771	T	C	T	C	-0.090566	-0.0128179	0.476266	0.475736	FALSE	FALSE	FALSE	ebi-a-GCST90013410	22	19162276	0.0108793	392871	0.24	Basal cell carcinoma || id:ebi-a-GCST90013410	Basal cell carcinoma	Basal cell carcinoma || ||	TRUE	igd	0.009247	19161935	1.28e-22	22	24769	met-c-849	Citrate	TRUE	reported	igd	2	TRUE	0.523734	0.476266	0.00385782	95.9166	0.00385813	24769	3.53e-06	392871	TRUE	3.38e-20
172	172	1288	rs218678	A	G	A	G	0.163859	0.0181968	0.049761	0.0765058	FALSE	FALSE	FALSE	ebi-a-GCST90013410	17	6607435	0.0203782	392871	0.37	Basal cell carcinoma || id:ebi-a-GCST90013410	Basal cell carcinoma	Basal cell carcinoma || ||	TRUE	igd	0.02281	6607435	7.07e-13	17	24767	met-c-849	Citrate	TRUE	reported	igd	2	TRUE	0.950239	0.049761	0.00207928	51.6006	0.00207945	24767	2.03e-06	392871	TRUE	1.51e-11
173	173	1361	rs25943	C	A	C	A	0.095413	-0.0141392	0.109859	0.150006	FALSE	FALSE	FALSE	ebi-a-GCST90013410	5	14648689	0.0152707	392871	0.35	Basal cell carcinoma || id:ebi-a-GCST90013410	Basal cell carcinoma	Basal cell carcinoma || ||	TRUE	igd	0.01548	14648689	7.32e-10	5	22543	met-c-849	Citrate	TRUE	reported	igd	2	TRUE	0.890141	0.109859	0.0016824	37.987	0.00168255	22543	2.18e-06	392871	TRUE	7.62e-09
174	174	1467	rs2921604	C	T	C	T	0.097084	0.0032229	0.444373	0.459977	FALSE	FALSE	FALSE	ebi-a-GCST90013410	5	14867948	0.0109699	392871	0.77	Basal cell carcinoma || id:ebi-a-GCST90013410	Basal cell carcinoma	Basal cell carcinoma || ||	TRUE	igd	0.009362	14867948	3.65e-25	5	24765	met-c-849	Citrate	TRUE	reported	igd	2	TRUE	0.555627	0.444373	0.00432352	107.528	0.00432387	24765	2.2e-07	392871	TRUE	1.89e-23
175	175	1485	rs2954029	T	A	T	A	0.051864	-0.000314764	0.483119	0.464352	FALSE	TRUE	TRUE	ebi-a-GCST90013410	8	126490972	0.0109089	392871	0.98	Basal cell carcinoma || id:ebi-a-GCST90013410	Basal cell carcinoma	Basal cell carcinoma || ||	TRUE	igd	0.009355	126490972	3.03e-08	8	24193	met-c-849	Citrate	TRUE	reported	igd	2	FALSE	0.516881	0.483119	0.00126883	30.7333	0.00126893	24193	2.12e-09	392871	TRUE	7.76e-08
176	176	1807	rs4702059	A	G	A	G	-0.07521	0.0274326	0.161736	0.0859455	FALSE	FALSE	FALSE	ebi-a-GCST90013410	5	14856599	0.0194737	392871	0.16	Basal cell carcinoma || id:ebi-a-GCST90013410	Basal cell carcinoma	Basal cell carcinoma || ||	TRUE	igd	0.013343	14856599	1.78e-08	5	24764	met-c-849	Citrate	TRUE	reported	igd	2	TRUE	0.838264	0.161736	0.00128135	31.7694	0.00128145	24764	5.05e-06	392871	TRUE	3.01e-07
177	177	1855	rs4819782	G	A	G	A	-0.068632	-0.00167465	0.259417	0.21292	FALSE	FALSE	FALSE	ebi-a-GCST90013410	22	19149580	0.0133152	392871	0.9	Basal cell carcinoma || id:ebi-a-GCST90013410	Basal cell carcinoma	Basal cell carcinoma || ||	TRUE	igd	0.010967	19149580	4.02e-10	22	22543	met-c-849	Citrate	TRUE	reported	igd	2	TRUE	0.740583	0.259417	0.00173425	39.1597	0.00173441	22543	4.03e-08	392871	TRUE	1.41e-09
178	178	2900	rs835151	A	C	A	C	-0.086757	0.0358865	0.162269	0.0954044	FALSE	FALSE	FALSE	ebi-a-GCST90013410	5	14877781	0.0185816	392871	0.0530005	Basal cell carcinoma || id:ebi-a-GCST90013410	Basal cell carcinoma	Basal cell carcinoma || ||	TRUE	igd	0.013751	14877781	2.89e-10	5	22646	met-c-849	Citrate	TRUE	reported	igd	2	TRUE	0.837731	0.162269	0.00175463	39.8017	0.00175479	22646	9.49e-06	392871	TRUE	1.33e-08
179	179	2987	rs9898473	T	C	T	C	0.140999	-0.00807714	0.061589	0.0577025	FALSE	FALSE	FALSE	ebi-a-GCST90013410	17	6614212	0.0234516	392871	0.73	Basal cell carcinoma || id:ebi-a-GCST90013410	Basal cell carcinoma	Basal cell carcinoma || ||	TRUE	igd	0.022019	6614212	1.57e-10	17	22649	met-c-849	Citrate	TRUE	reported	igd	2	TRUE	0.938411	0.061589	0.00180718	41.0014	0.00180734	22649	3.02e-07	392871	TRUE	8.04e-10
180	180	16	rs10265221	C	T	C	T	0.072877	0.0245442	0.239169	0.286477	FALSE	FALSE	FALSE	ebi-a-GCST90013410	7	151414329	0.011959	392871	0.04	Basal cell carcinoma || id:ebi-a-GCST90013410	Basal cell carcinoma	Basal cell carcinoma || ||	TRUE	igd	0.011169	151414329	7.53e-11	7	24805	met-c-850	Creatinine	TRUE	reported	igd	2	TRUE	0.760831	0.239169	0.00171344	42.5713	0.00171358	24805	1.07e-05	392871	TRUE	5.67e-09
181	181	1232	rs1986734	T	C	T	C	0.061874	-0.00572456	0.558968	0.523089	FALSE	FALSE	FALSE	ebi-a-GCST90013410	4	77420784	0.0108767	392871	0.6	Basal cell carcinoma || id:ebi-a-GCST90013410	Basal cell carcinoma	Basal cell carcinoma || ||	TRUE	igd	0.009804	77420784	3.04e-10	4	21918	met-c-850	Creatinine	TRUE	reported	igd	2	TRUE	0.441032	0.441032	0.00181393	39.8263	0.00181409	21918	7.05e-07	392871	TRUE	1.75e-09
182	182	1277	rs2079742	C	T	C	T	0.095918	-0.0194994	0.178082	0.136669	FALSE	FALSE	FALSE	ebi-a-GCST90013410	17	59465697	0.0160852	392871	0.23	Basal cell carcinoma || id:ebi-a-GCST90013410	Basal cell carcinoma	Basal cell carcinoma || ||	TRUE	igd	0.012827	59465697	8.61e-14	17	22575	met-c-850	Creatinine	TRUE	reported	igd	2	TRUE	0.821918	0.178082	0.00247086	55.9128	0.00247108	22575	3.74e-06	392871	TRUE	2.83e-12
183	183	1559	rs3119311	C	T	C	T	0.090807	-0.0175384	0.119822	0.134963	FALSE	FALSE	FALSE	ebi-a-GCST90013410	6	160693107	0.0160239	392871	0.27	Basal cell carcinoma || id:ebi-a-GCST90013410	Basal cell carcinoma	Basal cell carcinoma || ||	TRUE	igd	0.015519	160693107	5.29e-09	6	22581	met-c-850	Creatinine	TRUE	reported	igd	2	TRUE	0.880178	0.119822	0.00151395	34.2352	0.00151408	22581	3.05e-06	392871	TRUE	5.53e-08
184	184	2061	rs61524473	C	T	C	T	0.085246	0.00852907	0.259195	0.255977	FALSE	FALSE	FALSE	ebi-a-GCST90013410	15	45646283	0.0124138	392871	0.49	Basal cell carcinoma || id:ebi-a-GCST90013410	Basal cell carcinoma	Basal cell carcinoma || ||	TRUE	igd	0.010626	45646283	1.21e-15	15	24805	met-c-850	Creatinine	TRUE	reported	igd	2	TRUE	0.740805	0.259195	0.00258788	64.3537	0.00258809	24805	1.2e-06	392871	TRUE	2.75e-14
185	185	153	rs11230815	C	G	C	G	0.18293	0.0366216	0.843586	0.886788	FALSE	TRUE	FALSE	ebi-a-GCST90013410	11	61636126	0.0173667	392871	0.0350002	Basal cell carcinoma || id:ebi-a-GCST90013410	Basal cell carcinoma	Basal cell carcinoma || ||	TRUE	igd	0.015993	61636126	2.91e-30	11	15723	met-c-851	Average number of double bonds in a fatty acid chain	TRUE	reported	igd	2	TRUE	0.156414	0.156414	0.00825231	130.814	0.00825336	15723	1.13e-05	392871	TRUE	3.99e-27
186	186	159	rs112374025	T	C	T	C	0.139464	0.0152455	0.067206	0.0175897	FALSE	FALSE	FALSE	ebi-a-GCST90013410	11	61846289	0.0409006	392871	0.709999	Basal cell carcinoma || id:ebi-a-GCST90013410	Basal cell carcinoma	Basal cell carcinoma || ||	TRUE	igd	0.023145	61846289	1.73e-09	11	15722	met-c-851	Average number of double bonds in a fatty acid chain	TRUE	reported	igd	2	TRUE	0.932794	0.067206	0.00230409	36.304	0.00230439	15722	3.54e-07	392871	TRUE	5.44e-09
187	187	171	rs112687416	A	G	A	G	-0.185388	-0.0261511	0.056799	0.0347744	FALSE	FALSE	FALSE	ebi-a-GCST90013410	11	61464124	0.0302103	392871	0.39	Basal cell carcinoma || id:ebi-a-GCST90013410	Basal cell carcinoma	Basal cell carcinoma || ||	TRUE	igd	0.02686	61464124	5.32e-12	11	15725	met-c-851	Average number of double bonds in a fatty acid chain	TRUE	reported	igd	2	TRUE	0.943201	0.056799	0.00302028	47.6317	0.00302066	15725	1.91e-06	392871	TRUE	4.27e-11
188	188	396	rs11644601	C	T	C	T	0.072982	0.00431114	0.278048	0.297573	FALSE	FALSE	FALSE	ebi-a-GCST90013410	16	15172118	0.0118933	392871	0.719999	Basal cell carcinoma || id:ebi-a-GCST90013410	Basal cell carcinoma	Basal cell carcinoma || ||	TRUE	igd	0.012764	15172118	1.11e-08	16	15721	met-c-851	Average number of double bonds in a fatty acid chain	TRUE	reported	igd	2	TRUE	0.721952	0.278048	0.00207527	32.6891	0.00207554	15721	3.34e-07	392871	TRUE	3.14e-08
189	189	774	rs139957766	A	G	A	G	-0.211639	-0.0628435	0.040806	0.0242927	FALSE	FALSE	FALSE	ebi-a-GCST90013410	11	61607047	0.0364307	392871	0.0850002	Basal cell carcinoma || id:ebi-a-GCST90013410	Basal cell carcinoma	Basal cell carcinoma || ||	TRUE	igd	0.031194	61607047	1.21e-11	11	15724	met-c-851	Average number of double bonds in a fatty acid chain	TRUE	reported	igd	2	TRUE	0.959194	0.040806	0.00291888	46.025	0.00291925	15724	7.57e-06	392871	TRUE	2.77e-10
190	190	965	rs1692116	A	G	A	G	0.122059	0.0315657	0.175743	0.134894	FALSE	FALSE	FALSE	ebi-a-GCST90013410	11	61409247	0.0157208	392871	0.0449997	Basal cell carcinoma || id:ebi-a-GCST90013410	Basal cell carcinoma	Basal cell carcinoma || ||	TRUE	igd	0.016171	61409247	4.61e-14	11	13499	met-c-851	Average number of double bonds in a fatty acid chain	TRUE	reported	igd	2	TRUE	0.824257	0.175743	0.00420277	56.9641	0.00420339	13499	1.03e-05	392871	TRUE	1.79e-12
191	191	1029	rs174546	T	C	T	C	-0.293062	-0.0379821	0.402805	0.345209	FALSE	FALSE	FALSE	ebi-a-GCST90013410	11	61569830	0.0114725	392871	0.000929994	Basal cell carcinoma || id:ebi-a-GCST90013410	Basal cell carcinoma	Basal cell carcinoma || ||	TRUE	igd	0.012231	61569830	8.15e-127	11	13501	met-c-851	Average number of double bonds in a fatty acid chain	TRUE	reported	igd	2	TRUE	0.597195	0.402805	0.040789	574.025	0.0407948	13501	2.79e-05	392871	TRUE	5.61e-115
192	192	1052	rs17762402	A	G	A	G	0.127025	-0.0197264	0.087197	0.0776158	FALSE	FALSE	FALSE	ebi-a-GCST90013410	11	61553201	0.0204143	392871	0.33	Basal cell carcinoma || id:ebi-a-GCST90013410	Basal cell carcinoma	Basal cell carcinoma || ||	TRUE	igd	0.021275	61553201	2.43e-09	11	15724	met-c-851	Average number of double bonds in a fatty acid chain	TRUE	reported	igd	2	TRUE	0.912803	0.087197	0.002262	35.6438	0.00226229	15724	2.38e-06	392871	TRUE	1.49e-08
193	193	1073	rs17827918	A	G	A	G	-0.103294	-0.017929	0.112469	0.102761	FALSE	FALSE	FALSE	ebi-a-GCST90013410	11	61468165	0.017989	392871	0.32	Basal cell carcinoma || id:ebi-a-GCST90013410	Basal cell carcinoma	Basal cell carcinoma || ||	TRUE	igd	0.01849	61468165	2.37e-08	11	15725	met-c-851	Average number of double bonds in a fatty acid chain	TRUE	reported	igd	2	TRUE	0.887531	0.112469	0.00198073	31.2048	0.00198098	15725	2.53e-06	392871	TRUE	1.29e-07
194	194	1230	rs198448	T	C	T	C	0.072028	0.0258609	0.425109	0.406204	FALSE	FALSE	FALSE	ebi-a-GCST90013410	11	61500487	0.0110408	392871	0.0189998	Basal cell carcinoma || id:ebi-a-GCST90013410	Basal cell carcinoma	Basal cell carcinoma || ||	TRUE	igd	0.012349	61500487	5.6e-09	11	13501	met-c-851	Average number of double bonds in a fatty acid chain	TRUE	reported	igd	2	TRUE	0.574891	0.425109	0.00251351	34.0153	0.00251388	13501	1.4e-05	392871	TRUE	1.12e-07
195	195	1396	rs2727261	C	T	C	T	0.110285	-0.0210741	0.877749	0.899235	FALSE	FALSE	FALSE	ebi-a-GCST90013410	11	61712131	0.0178811	392871	0.24	Basal cell carcinoma || id:ebi-a-GCST90013410	Basal cell carcinoma	Basal cell carcinoma || ||	TRUE	igd	0.019277	61712131	1.09e-08	11	13501	met-c-851	Average number of double bonds in a fatty acid chain	TRUE	reported	igd	2	TRUE	0.122251	0.122251	0.00241845	32.7258	0.0024188	13501	3.54e-06	392871	TRUE	6.37e-08
196	196	1925	rs4963452	C	T	C	T	-0.106081	-0.00562295	0.184214	0.144635	FALSE	FALSE	FALSE	ebi-a-GCST90013410	11	61815803	0.0158011	392871	0.719999	Basal cell carcinoma || id:ebi-a-GCST90013410	Basal cell carcinoma	Basal cell carcinoma || ||	TRUE	igd	0.016162	61815803	5.43e-11	11	13500	met-c-851	Average number of double bonds in a fatty acid chain	TRUE	reported	igd	2	TRUE	0.815786	0.184214	0.00318103	43.0745	0.0031815	13500	3.22e-07	392871	TRUE	1.71e-10
197	197	2420	rs72654473	A	C	A	C	-0.124511	0.00921427	0.077365	0.107764	FALSE	FALSE	FALSE	ebi-a-GCST90013410	19	45414399	0.0174338	392871	0.6	Basal cell carcinoma || id:ebi-a-GCST90013410	Basal cell carcinoma	Basal cell carcinoma || ||	TRUE	igd	0.022548	45414399	3.43e-08	19	15724	met-c-851	Average number of double bonds in a fatty acid chain	TRUE	reported	igd	2	TRUE	0.922635	0.077365	0.00193551	30.4891	0.00193575	15724	7.11e-07	392871	TRUE	1.1e-07
198	198	2536	rs73487492	G	A	G	A	-0.193417	-0.0363318	0.097591	0.0544382	FALSE	FALSE	FALSE	ebi-a-GCST90013410	11	61621611	0.0243671	392871	0.14	Basal cell carcinoma || id:ebi-a-GCST90013410	Basal cell carcinoma	Basal cell carcinoma || ||	TRUE	igd	0.020513	61621611	4.42e-21	11	15721	met-c-851	Average number of double bonds in a fatty acid chain	TRUE	reported	igd	2	TRUE	0.902409	0.097591	0.00562343	88.8947	0.00562415	15721	5.66e-06	392871	TRUE	3.74e-19
199	199	2553	rs740006	C	T	C	T	0.146139	0.0283525	0.140835	0.0947487	FALSE	FALSE	FALSE	ebi-a-GCST90013410	11	61557868	0.0185402	392871	0.13	Basal cell carcinoma || id:ebi-a-GCST90013410	Basal cell carcinoma	Basal cell carcinoma || ||	TRUE	igd	0.017055	61557868	1.11e-17	11	15725	met-c-851	Average number of double bonds in a fatty acid chain	TRUE	reported	igd	2	TRUE	0.859165	0.140835	0.00464745	73.4131	0.00464804	15725	5.95e-06	392871	TRUE	5.71e-16
200	200	2614	rs75306442	T	C	T	C	-0.097763	0.00166458	0.190233	0.190084	FALSE	FALSE	FALSE	ebi-a-GCST90013410	11	61641396	0.0138058	392871	0.9	Basal cell carcinoma || id:ebi-a-GCST90013410	Basal cell carcinoma	Basal cell carcinoma || ||	TRUE	igd	0.015556	61641396	3.4e-10	11	15725	met-c-851	Average number of double bonds in a fatty acid chain	TRUE	reported	igd	2	TRUE	0.809767	0.190233	0.00250538	39.491	0.0025057	15725	3.7e-08	392871	TRUE	8.46e-10
201	201	360	rs11604424	T	C	T	C	-0.08311	-0.00897528	0.756672	0.79755	FALSE	FALSE	FALSE	ebi-a-GCST90013410	11	116651115	0.0134627	392871	0.5	Basal cell carcinoma || id:ebi-a-GCST90013410	Basal cell carcinoma	Basal cell carcinoma || ||	TRUE	igd	0.014241	116651115	7.84e-09	11	13495	met-c-852	22:6, docosahexaenoic acid	TRUE	reported	igd	2	TRUE	0.243328	0.243328	0.00251743	34.0535	0.00251781	13495	1.13e-06	392871	TRUE	1.98e-08
202	202	817	rs143988316	T	C	T	C	-0.150045	0.0305652	0.069487	0.081503	FALSE	FALSE	FALSE	ebi-a-GCST90013410	19	19667254	0.0196473	392871	0.12	Basal cell carcinoma || id:ebi-a-GCST90013410	Basal cell carcinoma	Basal cell carcinoma || ||	TRUE	igd	0.024351	19667254	1.1e-09	19	13494	met-c-852	22:6, docosahexaenoic acid	TRUE	reported	igd	2	TRUE	0.930513	0.069487	0.00280575	37.9617	0.00280616	13494	6.16e-06	392871	TRUE	7.83e-09
203	203	1031	rs174546	T	C	T	C	-0.127635	-0.0379821	0.402849	0.345209	FALSE	FALSE	FALSE	ebi-a-GCST90013410	11	61569830	0.0114725	392871	0.000929994	Basal cell carcinoma || id:ebi-a-GCST90013410	Basal cell carcinoma	Basal cell carcinoma || ||	TRUE	igd	0.012483	61569830	4.81e-24	11	13499	met-c-852	22:6, docosahexaenoic acid	TRUE	reported	igd	2	TRUE	0.597151	0.402849	0.0076851	104.529	0.00768623	13499	2.79e-05	392871	TRUE	3.84e-21
204	204	1306	rs2281591	G	A	G	A	-0.108394	-0.0168772	0.13372	0.231446	FALSE	FALSE	FALSE	ebi-a-GCST90013410	6	10990493	0.0129078	392871	0.19	Basal cell carcinoma || id:ebi-a-GCST90013410	Basal cell carcinoma	Basal cell carcinoma || ||	TRUE	igd	0.018174	10990493	3.66e-09	6	13498	met-c-852	22:6, docosahexaenoic acid	TRUE	reported	igd	2	TRUE	0.86628	0.13372	0.00262843	35.5668	0.00262882	13498	4.35e-06	392871	TRUE	1.87e-08
205	205	1385	rs261334	C	G	C	G	-0.110247	-0.0118727	0.769129	0.786823	FALSE	TRUE	FALSE	ebi-a-GCST90013410	15	58726744	0.013189	392871	0.37	Basal cell carcinoma || id:ebi-a-GCST90013410	Basal cell carcinoma	Basal cell carcinoma || ||	TRUE	igd	0.014749	58726744	1.44e-13	15	13498	met-c-852	22:6, docosahexaenoic acid	TRUE	reported	igd	2	TRUE	0.230871	0.230871	0.00412235	55.8655	0.00412296	13498	2.06e-06	392871	TRUE	6.95e-13
206	206	38	rs10424477	T	C	T	C	-0.090641	0.0130972	0.306162	0.349004	FALSE	FALSE	FALSE	ebi-a-GCST90013410	19	10636323	0.0114924	392871	0.25	Basal cell carcinoma || id:ebi-a-GCST90013410	Basal cell carcinoma	Basal cell carcinoma || ||	TRUE	igd	0.014232	10636051	2.77e-10	19	13490	met-c-853	Free cholesterol to esterified cholesterol ratio	TRUE	reported	igd	2	TRUE	0.693838	0.306162	0.00299779	40.5558	0.00299824	13490	3.31e-06	392871	TRUE	1.44e-09
207	207	95	rs1077835	G	A	G	A	0.101367	0.00485337	0.249757	0.219282	FALSE	FALSE	FALSE	ebi-a-GCST90013410	15	58723426	0.013121	392871	0.709999	Basal cell carcinoma || id:ebi-a-GCST90013410	Basal cell carcinoma	Basal cell carcinoma || ||	TRUE	igd	0.014484	58723426	4.06e-12	15	13491	met-c-853	Free cholesterol to esterified cholesterol ratio	TRUE	reported	igd	2	TRUE	0.750243	0.249757	0.00361741	48.9724	0.00361795	13491	3.48e-07	392871	TRUE	9.79e-12
208	208	116	rs10888908	C	T	C	T	0.182586	3.79e-05	0.894211	0.921759	FALSE	FALSE	FALSE	ebi-a-GCST90013410	1	55726519	0.020158	392871	1	Basal cell carcinoma || id:ebi-a-GCST90013410	Basal cell carcinoma	Basal cell carcinoma || ||	TRUE	igd	0.020163	55726519	2.86e-19	1	13495	met-c-853	Free cholesterol to esterified cholesterol ratio	TRUE	reported	igd	2	TRUE	0.105789	0.105789	0.00603977	81.9899	0.00604066	13495	9e-12	392871	TRUE	5.88e-19
209	209	144	rs112032422	C	T	C	T	-0.215268	-0.00636613	0.104928	0.117947	FALSE	FALSE	FALSE	ebi-a-GCST90013410	19	11190292	0.016857	392871	0.709999	Basal cell carcinoma || id:ebi-a-GCST90013410	Basal cell carcinoma	Basal cell carcinoma || ||	TRUE	igd	0.020407	11190292	1.4e-25	19	13494	met-c-853	Free cholesterol to esterified cholesterol ratio	TRUE	reported	igd	2	TRUE	0.895072	0.104928	0.00817887	111.259	0.00818007	13494	3.63e-07	392871	TRUE	7.92e-25
210	210	192	rs113105517	G	A	G	A	-0.204812	-0.0789652	0.064668	0.0169738	FALSE	FALSE	FALSE	ebi-a-GCST90013410	1	55243587	0.0437111	392871	0.0710003	Basal cell carcinoma || id:ebi-a-GCST90013410	Basal cell carcinoma	Basal cell carcinoma || ||	TRUE	igd	0.026536	55243587	2.03e-14	1	13492	met-c-853	Free cholesterol to esterified cholesterol ratio	TRUE	reported	igd	2	TRUE	0.935332	0.064668	0.00439592	59.5629	0.00439657	13492	8.31e-06	392871	TRUE	4.04e-13
211	211	221	rs113445611	T	C	T	C	-0.154903	-0.000983345	0.06896	0.0120259	FALSE	FALSE	FALSE	ebi-a-GCST90013410	1	56035239	0.04983	392871	0.98	Basal cell carcinoma || id:ebi-a-GCST90013410	Basal cell carcinoma	Basal cell carcinoma || ||	TRUE	igd	0.024529	56035239	3.9e-10	1	13494	met-c-853	Free cholesterol to esterified cholesterol ratio	TRUE	reported	igd	2	TRUE	0.93104	0.06896	0.00294671	39.8745	0.00294715	13494	9.91e-10	392871	TRUE	5.56e-10
212	212	253	rs114739858	A	G	A	G	-0.162198	-0.0275998	0.06029	0.0272252	FALSE	FALSE	FALSE	ebi-a-GCST90013410	1	55378724	0.0337532	392871	0.41	Basal cell carcinoma || id:ebi-a-GCST90013410	Basal cell carcinoma	Basal cell carcinoma || ||	TRUE	igd	0.028409	55378724	1.53e-08	1	13494	met-c-853	Free cholesterol to esterified cholesterol ratio	TRUE	reported	igd	2	TRUE	0.93971	0.06029	0.00240985	32.5923	0.00241021	13494	1.7e-06	392871	TRUE	4.7e-08
213	213	289	rs115534052	G	A	G	A	0.190515	-0.0444576	0.037584	0.021712	FALSE	FALSE	FALSE	ebi-a-GCST90013410	4	75128036	0.0379418	392871	0.24	Basal cell carcinoma || id:ebi-a-GCST90013410	Basal cell carcinoma	Basal cell carcinoma || ||	TRUE	igd	0.03361	75128036	1.94e-08	4	13493	met-c-853	Free cholesterol to esterified cholesterol ratio	TRUE	reported	igd	2	TRUE	0.962416	0.037584	0.00237564	32.126	0.00237599	13493	3.49e-06	392871	TRUE	8.43e-08
214	214	348	rs11591147	T	G	T	G	-0.461292	0.0277839	0.028751	0.017591	FALSE	FALSE	FALSE	ebi-a-GCST90013410	1	55505647	0.0407161	392871	0.49	Basal cell carcinoma || id:ebi-a-GCST90013410	Basal cell carcinoma	Basal cell carcinoma || ||	TRUE	igd	0.039818	55505647	1.63e-30	1	13492	met-c-853	Free cholesterol to esterified cholesterol ratio	TRUE	reported	igd	2	TRUE	0.971249	0.028751	0.00984958	134.193	0.00985103	13492	1.19e-06	392871	TRUE	2.38e-29
215	215	410	rs11668327	C	G	C	G	-0.136209	0.00977496	0.120307	0.171591	FALSE	TRUE	FALSE	ebi-a-GCST90013410	19	45398633	0.0145576	392871	0.5	Basal cell carcinoma || id:ebi-a-GCST90013410	Basal cell carcinoma	Basal cell carcinoma || ||	TRUE	igd	0.020177	45398633	2.24e-11	19	13492	met-c-853	Free cholesterol to esterified cholesterol ratio	TRUE	reported	igd	2	TRUE	0.879693	0.120307	0.00336634	45.5653	0.00336683	13492	1.15e-06	392871	TRUE	7.45e-11
216	216	530	rs12043403	C	T	C	T	-0.117423	-0.0211585	0.113923	0.0867577	FALSE	FALSE	FALSE	ebi-a-GCST90013410	1	55431933	0.0198718	392871	0.29	Basal cell carcinoma || id:ebi-a-GCST90013410	Basal cell carcinoma	Basal cell carcinoma || ||	TRUE	igd	0.021313	55431933	4.77e-08	1	13494	met-c-853	Free cholesterol to esterified cholesterol ratio	TRUE	reported	igd	2	TRUE	0.886077	0.113923	0.0022444	30.3496	0.00224473	13494	2.89e-06	392871	TRUE	1.78e-07
217	217	760	rs138270540	C	A	C	A	0.240049	0.0422339	0.025994	0.0207995	FALSE	FALSE	FALSE	ebi-a-GCST90013410	4	75353427	0.0375651	392871	0.26	Basal cell carcinoma || id:ebi-a-GCST90013410	Basal cell carcinoma	Basal cell carcinoma || ||	TRUE	igd	0.041822	75353427	1.29e-08	4	13493	met-c-853	Free cholesterol to esterified cholesterol ratio	TRUE	reported	igd	2	TRUE	0.974006	0.025994	0.00243569	32.9402	0.00243605	13493	3.22e-06	392871	TRUE	5.44e-08
218	218	854	rs144064722	G	A	G	A	0.276179	0.0800079	0.026353	0.0229864	FALSE	FALSE	FALSE	ebi-a-GCST90013410	4	73406173	0.0350017	392871	0.0219999	Basal cell carcinoma || id:ebi-a-GCST90013410	Basal cell carcinoma	Basal cell carcinoma || ||	TRUE	igd	0.039473	73406173	4.11e-12	4	13490	met-c-853	Free cholesterol to esterified cholesterol ratio	TRUE	reported	igd	2	TRUE	0.973647	0.026353	0.00361573	48.9459	0.00361626	13490	1.33e-05	392871	TRUE	1.06e-10
219	219	1023	rs174418	C	T	C	T	-0.069461	-0.00481874	0.56242	0.597029	FALSE	FALSE	FALSE	ebi-a-GCST90013410	15	58687603	0.0111242	392871	0.66	Basal cell carcinoma || id:ebi-a-GCST90013410	Basal cell carcinoma	Basal cell carcinoma || ||	TRUE	igd	0.01255	58687603	4.14e-08	15	13494	met-c-853	Free cholesterol to esterified cholesterol ratio	TRUE	reported	igd	2	TRUE	0.43758	0.43758	0.00226501	30.6288	0.00226534	13494	4.78e-07	392871	TRUE	8.28e-08
220	220	1037	rs174547	C	T	C	T	-0.0712	-0.0378236	0.402113	0.345361	FALSE	FALSE	FALSE	ebi-a-GCST90013410	11	61570783	0.011474	392871	0.000980009	Basal cell carcinoma || id:ebi-a-GCST90013410	Basal cell carcinoma	Basal cell carcinoma || ||	TRUE	igd	0.012495	61570783	1.63e-08	11	13495	met-c-853	Free cholesterol to esterified cholesterol ratio	TRUE	reported	igd	2	TRUE	0.597887	0.402113	0.00240033	32.4656	0.00240069	13495	2.77e-05	392871	TRUE	5.74e-07
221	221	1408	rs28399657	G	A	G	A	-0.39153	-0.0453662	0.019201	0.0320318	FALSE	FALSE	FALSE	ebi-a-GCST90013410	19	45318351	0.0314842	392871	0.15	Basal cell carcinoma || id:ebi-a-GCST90013410	Basal cell carcinoma	Basal cell carcinoma || ||	TRUE	igd	0.052665	45318351	1.74e-13	19	13491	met-c-853	Free cholesterol to esterified cholesterol ratio	TRUE	reported	igd	2	TRUE	0.980799	0.019201	0.00408006	55.2614	0.00408066	13491	5.28e-06	392871	TRUE	1.89e-12
222	222	1594	rs34722314	A	T	A	T	-0.110425	0.00203025	0.137552	0.131814	FALSE	TRUE	FALSE	ebi-a-GCST90013410	2	21271707	0.0161519	392871	0.9	Basal cell carcinoma || id:ebi-a-GCST90013410	Basal cell carcinoma	Basal cell carcinoma || ||	TRUE	igd	0.017844	21271707	8.65e-10	2	13494	met-c-853	Free cholesterol to esterified cholesterol ratio	TRUE	reported	igd	2	TRUE	0.862448	0.137552	0.00282995	38.2901	0.00283037	13494	4.02e-08	392871	TRUE	1.37e-09
223	223	1631	rs3741298	T	C	T	C	-0.081907	-0.0090381	0.769952	0.809691	FALSE	FALSE	FALSE	ebi-a-GCST90013410	11	116657561	0.0137832	392871	0.51	Basal cell carcinoma || id:ebi-a-GCST90013410	Basal cell carcinoma	Basal cell carcinoma || ||	TRUE	igd	0.014524	116657561	2.29e-08	11	13495	met-c-853	Free cholesterol to esterified cholesterol ratio	TRUE	reported	igd	2	TRUE	0.230048	0.230048	0.00235112	31.7984	0.00235147	13495	1.09e-06	392871	TRUE	5.86e-08
224	224	1692	rs4075673	C	T	C	T	-0.084433	0.0134657	0.599956	0.534106	FALSE	FALSE	FALSE	ebi-a-GCST90013410	2	21150787	0.0109635	392871	0.22	Basal cell carcinoma || id:ebi-a-GCST90013410	Basal cell carcinoma	Basal cell carcinoma || ||	TRUE	igd	0.012564	21150787	2.75e-11	2	13496	met-c-853	Free cholesterol to esterified cholesterol ratio	TRUE	reported	igd	2	TRUE	0.400044	0.400044	0.00333513	45.1548	0.00333562	13496	3.84e-06	392871	TRUE	1.77e-10
225	225	1724	rs429358	C	T	C	T	0.16863	0.00166672	0.175057	0.154709	FALSE	FALSE	FALSE	ebi-a-GCST90013410	19	45411941	0.015006	392871	0.91	Basal cell carcinoma || id:ebi-a-GCST90013410	Basal cell carcinoma	Basal cell carcinoma || ||	TRUE	igd	0.01631	45411941	1.23e-24	19	13494	met-c-853	Free cholesterol to esterified cholesterol ratio	TRUE	reported	igd	2	TRUE	0.824943	0.175057	0.00785949	106.88	0.00786064	13494	3.14e-08	392871	TRUE	3.98e-24
226	226	1972	rs565436	A	G	A	G	0.085388	0.0035204	0.764554	0.732916	FALSE	FALSE	FALSE	ebi-a-GCST90013410	1	55524601	0.0122544	392871	0.77	Basal cell carcinoma || id:ebi-a-GCST90013410	Basal cell carcinoma	Basal cell carcinoma || ||	TRUE	igd	0.01467	55524601	8.03e-09	1	13495	met-c-853	Free cholesterol to esterified cholesterol ratio	TRUE	reported	igd	2	TRUE	0.235446	0.235446	0.00250422	33.8742	0.00250459	13495	2.1e-07	392871	TRUE	1.44e-08
227	227	2121	rs62117161	G	A	G	A	-0.146204	0.0226395	0.067904	0.087187	FALSE	FALSE	FALSE	ebi-a-GCST90013410	19	45233385	0.0190817	392871	0.24	Basal cell carcinoma || id:ebi-a-GCST90013410	Basal cell carcinoma	Basal cell carcinoma || ||	TRUE	igd	0.02486	45233385	5.62e-09	19	13496	met-c-853	Free cholesterol to esterified cholesterol ratio	TRUE	reported	igd	2	TRUE	0.932096	0.067904	0.00255623	34.5821	0.00255661	13496	3.58e-06	392871	TRUE	2.64e-08
228	228	2149	rs629301	T	G	T	G	0.118256	0.00406507	0.786295	0.777814	FALSE	FALSE	FALSE	ebi-a-GCST90013410	1	109818306	0.0130432	392871	0.760001	Basal cell carcinoma || id:ebi-a-GCST90013410	Basal cell carcinoma	Basal cell carcinoma || ||	TRUE	igd	0.014913	109818306	3.89e-15	1	13497	met-c-853	Free cholesterol to esterified cholesterol ratio	TRUE	reported	igd	2	TRUE	0.213705	0.213705	0.00463725	62.8712	0.00463793	13497	2.47e-07	392871	TRUE	1.04e-14
229	229	2230	rs6511721	A	G	A	G	-0.080486	-0.0152151	0.488155	0.519308	FALSE	FALSE	FALSE	ebi-a-GCST90013410	19	11206575	0.0108591	392871	0.16	Basal cell carcinoma || id:ebi-a-GCST90013410	Basal cell carcinoma	Basal cell carcinoma || ||	TRUE	igd	0.013271	11206575	1.86e-09	19	13496	met-c-853	Free cholesterol to esterified cholesterol ratio	TRUE	reported	igd	2	TRUE	0.511845	0.488155	0.00271798	36.7764	0.00271838	13496	5e-06	392871	TRUE	1.16e-08
230	230	2433	rs72664201	C	T	C	T	-0.204228	0.0282264	0.048419	0.0398819	FALSE	FALSE	FALSE	ebi-a-GCST90013410	1	54723658	0.0274622	392871	0.3	Basal cell carcinoma || id:ebi-a-GCST90013410	Basal cell carcinoma	Basal cell carcinoma || ||	TRUE	igd	0.029669	54723658	9.03e-12	1	13490	met-c-853	Free cholesterol to esterified cholesterol ratio	TRUE	reported	igd	2	TRUE	0.951581	0.048419	0.00350018	47.3762	0.00350069	13490	2.69e-06	392871	TRUE	4.8e-11
231	231	2457	rs726815	T	C	T	C	0.100681	-0.00619577	0.860281	0.904253	FALSE	FALSE	FALSE	ebi-a-GCST90013410	1	55790861	0.0184174	392871	0.74	Basal cell carcinoma || id:ebi-a-GCST90013410	Basal cell carcinoma	Basal cell carcinoma || ||	TRUE	igd	0.017651	55790861	1.58e-08	1	13492	met-c-853	Free cholesterol to esterified cholesterol ratio	TRUE	reported	igd	2	TRUE	0.139719	0.139719	0.00240566	32.5306	0.00240602	13492	2.88e-07	392871	TRUE	2.94e-08
232	232	2580	rs7412	T	C	T	C	-0.44132	-0.00186689	0.057349	0.0804743	FALSE	FALSE	FALSE	ebi-a-GCST90013410	19	45412079	0.019958	392871	0.93	Basal cell carcinoma || id:ebi-a-GCST90013410	Basal cell carcinoma	Basal cell carcinoma || ||	TRUE	igd	0.028094	45412079	1.14e-54	19	13492	met-c-853	Free cholesterol to esterified cholesterol ratio	TRUE	reported	igd	2	TRUE	0.942651	0.057349	0.0179611	246.726	0.0179637	13492	2.23e-08	392871	TRUE	2.18e-53
233	233	2727	rs77021821	T	C	T	C	0.272106	-0.0422061	0.019194	0.0103759	FALSE	FALSE	FALSE	ebi-a-GCST90013410	4	75684215	0.0548483	392871	0.44	Basal cell carcinoma || id:ebi-a-GCST90013410	Basal cell carcinoma	Basal cell carcinoma || ||	TRUE	igd	0.047048	75684215	9.97e-09	4	13493	met-c-853	Free cholesterol to esterified cholesterol ratio	TRUE	reported	igd	2	TRUE	0.980806	0.019194	0.00247292	33.4449	0.00247329	13493	1.51e-06	392871	TRUE	2.96e-08
234	234	2793	rs79225634	T	C	T	C	0.095374	0.0139394	0.351642	0.339733	FALSE	FALSE	FALSE	ebi-a-GCST90013410	5	74619639	0.0114306	392871	0.22	Basal cell carcinoma || id:ebi-a-GCST90013410	Basal cell carcinoma	Basal cell carcinoma || ||	TRUE	igd	0.012939	74619639	2.78e-13	5	13494	met-c-853	Free cholesterol to esterified cholesterol ratio	TRUE	reported	igd	2	TRUE	0.648358	0.351642	0.00401026	54.3243	0.00401085	13494	3.79e-06	392871	TRUE	2.21e-12
235	235	547	rs12365864	G	A	G	A	-0.092945	-0.0145981	0.160777	0.212096	FALSE	FALSE	FALSE	ebi-a-GCST90013410	11	116489036	0.0133208	392871	0.27	Basal cell carcinoma || id:ebi-a-GCST90013410	Basal cell carcinoma	Basal cell carcinoma || ||	TRUE	igd	0.016927	116489036	4.94e-08	11	13473	met-c-854	Description of average fatty acid chain length, not actual carbon number	TRUE	reported	igd	2	TRUE	0.839223	0.160777	0.00223284	30.1459	0.00223317	13473	3.06e-06	392871	TRUE	2.02e-07
236	236	94	rs1077835	G	A	G	A	0.088821	0.00485337	0.249772	0.219282	FALSE	FALSE	FALSE	ebi-a-GCST90013410	15	58723426	0.013121	392871	0.709999	Basal cell carcinoma || id:ebi-a-GCST90013410	Basal cell carcinoma	Basal cell carcinoma || ||	TRUE	igd	0.014466	58723426	1.08e-09	15	13538	met-c-855	Omega-3 fatty acids	TRUE	reported	igd	2	TRUE	0.750228	0.249772	0.00277698	37.6938	0.00277739	13538	3.48e-07	392871	TRUE	2.43e-09
237	237	152	rs11230815	C	G	C	G	0.101831	0.0366216	0.83504	0.886788	FALSE	TRUE	FALSE	ebi-a-GCST90013410	11	61636126	0.0173667	392871	0.0350002	Basal cell carcinoma || id:ebi-a-GCST90013410	Basal cell carcinoma	Basal cell carcinoma || ||	TRUE	igd	0.016847	61636126	1.94e-09	11	13539	met-c-855	Omega-3 fatty acids	TRUE	reported	igd	2	TRUE	0.16496	0.16496	0.00269127	36.5301	0.00269167	13539	1.13e-05	392871	TRUE	2.77e-08
238	238	359	rs11604424	T	C	T	C	-0.090079	-0.00897528	0.756243	0.79755	FALSE	FALSE	FALSE	ebi-a-GCST90013410	11	116651115	0.0134627	392871	0.5	Basal cell carcinoma || id:ebi-a-GCST90013410	Basal cell carcinoma	Basal cell carcinoma || ||	TRUE	igd	0.014237	116651115	3.32e-10	11	13540	met-c-855	Omega-3 fatty acids	TRUE	reported	igd	2	TRUE	0.243757	0.243757	0.00294788	40.0263	0.00294831	13540	1.13e-06	392871	TRUE	1.09e-09
239	239	576	rs1260326	C	T	C	T	-0.096804	-0.00240918	0.636884	0.604912	FALSE	FALSE	FALSE	ebi-a-GCST90013410	2	27730940	0.0110869	392871	0.83	Basal cell carcinoma || id:ebi-a-GCST90013410	Basal cell carcinoma	Basal cell carcinoma || ||	TRUE	igd	0.012677	27730940	3.37e-14	2	13544	met-c-855	Omega-3 fatty acids	TRUE	reported	igd	2	TRUE	0.363116	0.363116	0.00428688	58.3028	0.00428751	13544	1.2e-07	392871	TRUE	8.48e-14
240	240	816	rs143988316	T	C	T	C	-0.171397	0.0305652	0.069337	0.081503	FALSE	FALSE	FALSE	ebi-a-GCST90013410	19	19667254	0.0196473	392871	0.12	Basal cell carcinoma || id:ebi-a-GCST90013410	Basal cell carcinoma	Basal cell carcinoma || ||	TRUE	igd	0.024385	19667254	2.95e-12	19	13539	met-c-855	Omega-3 fatty acids	TRUE	reported	igd	2	TRUE	0.930663	0.069337	0.00363574	49.3966	0.00363627	13539	6.16e-06	392871	TRUE	3.53e-11
241	241	905	rs150617279	A	T	A	T	-0.12084	-0.00829979	0.110823	0.0744777	FALSE	TRUE	FALSE	ebi-a-GCST90013410	19	20139234	0.0209723	392871	0.69	Basal cell carcinoma || id:ebi-a-GCST90013410	Basal cell carcinoma	Basal cell carcinoma || ||	TRUE	igd	0.02073	20139234	7.09e-09	19	13540	met-c-855	Omega-3 fatty acids	TRUE	reported	igd	2	TRUE	0.889177	0.110823	0.00250332	33.9749	0.00250368	13540	3.99e-07	392871	TRUE	1.54e-08
242	242	1030	rs174546	T	C	T	C	-0.15381	-0.0379821	0.40295	0.345209	FALSE	FALSE	FALSE	ebi-a-GCST90013410	11	61569830	0.0114725	392871	0.000929994	Basal cell carcinoma || id:ebi-a-GCST90013410	Basal cell carcinoma	Basal cell carcinoma || ||	TRUE	igd	0.012443	61569830	1.19e-34	11	13544	met-c-855	Omega-3 fatty acids	TRUE	reported	igd	2	TRUE	0.59705	0.40295	0.0111558	152.776	0.0111574	13544	2.79e-05	392871	TRUE	9.76e-31
243	243	24	rs10402112	A	T	A	T	-0.166416	-0.0054916	0.099716	0.11837	FALSE	TRUE	FALSE	ebi-a-GCST90013410	19	11191677	0.0168297	392871	0.74	Basal cell carcinoma || id:ebi-a-GCST90013410	Basal cell carcinoma	Basal cell carcinoma || ||	TRUE	igd	0.021114	11191677	3.8e-15	19	13501	met-c-856	Omega-6 fatty acids	TRUE	reported	igd	2	TRUE	0.900284	0.099716	0.00458025	62.1133	0.00458093	13501	2.71e-07	392871	TRUE	1.54e-14
244	244	212	rs113105517	G	A	G	A	-0.147832	-0.0789652	0.064606	0.0169738	FALSE	FALSE	FALSE	ebi-a-GCST90013410	1	55243587	0.0437111	392871	0.0710003	Basal cell carcinoma || id:ebi-a-GCST90013410	Basal cell carcinoma	Basal cell carcinoma || ||	TRUE	igd	0.026624	55243587	3.06e-08	1	13500	met-c-856	Omega-6 fatty acids	TRUE	reported	igd	2	TRUE	0.935394	0.064606	0.00227859	30.8266	0.00227892	13500	8.31e-06	392871	TRUE	2.93e-07
245	245	356	rs11591147	T	G	T	G	-0.309146	0.0277839	0.028839	0.017591	FALSE	FALSE	FALSE	ebi-a-GCST90013410	1	55505647	0.0407161	392871	0.49	Basal cell carcinoma || id:ebi-a-GCST90013410	Basal cell carcinoma	Basal cell carcinoma || ||	TRUE	igd	0.039917	55505647	1.12e-14	1	13502	met-c-856	Omega-6 fatty acids	TRUE	reported	igd	2	TRUE	0.971161	0.028839	0.00442271	59.9718	0.00442336	13502	1.19e-06	392871	TRUE	7.17e-14
246	246	537	rs12239737	A	T	A	T	-0.093099	0.0236623	0.260248	0.329201	FALSE	TRUE	FALSE	ebi-a-GCST90013410	1	63086001	0.0118186	392871	0.0449997	Basal cell carcinoma || id:ebi-a-GCST90013410	Basal cell carcinoma	Basal cell carcinoma || ||	TRUE	igd	0.014062	63086001	4.02e-11	1	13503	met-c-856	Omega-6 fatty acids	TRUE	reported	igd	2	TRUE	0.739752	0.260248	0.00323562	43.826	0.0032361	13503	1.02e-05	392871	TRUE	8.2e-10
247	247	605	rs1260326	C	T	C	T	-0.07798	-0.00240918	0.63681	0.604912	FALSE	FALSE	FALSE	ebi-a-GCST90013410	2	27730940	0.0110869	392871	0.83	Basal cell carcinoma || id:ebi-a-GCST90013410	Basal cell carcinoma	Basal cell carcinoma || ||	TRUE	igd	0.012722	27730940	9.73e-10	2	13506	met-c-856	Omega-6 fatty acids	TRUE	reported	igd	2	TRUE	0.36319	0.36319	0.0027741	37.5657	0.00277451	13506	1.2e-07	392871	TRUE	2.17e-09
248	248	841	rs144064722	G	A	G	A	0.23669	0.0800079	0.026411	0.0229864	FALSE	FALSE	FALSE	ebi-a-GCST90013410	4	73406173	0.0350017	392871	0.0219999	Basal cell carcinoma || id:ebi-a-GCST90013410	Basal cell carcinoma	Basal cell carcinoma || ||	TRUE	igd	0.039503	73406173	2.29e-09	4	13500	met-c-856	Omega-6 fatty acids	TRUE	reported	igd	2	TRUE	0.973589	0.026411	0.00265224	35.8951	0.00265263	13500	1.33e-05	392871	TRUE	4.45e-08
249	249	1016	rs174418	C	T	C	T	-0.098225	-0.00481874	0.562433	0.597029	FALSE	FALSE	FALSE	ebi-a-GCST90013410	15	58687603	0.0111242	392871	0.66	Basal cell carcinoma || id:ebi-a-GCST90013410	Basal cell carcinoma	Basal cell carcinoma || ||	TRUE	igd	0.012554	58687603	5.99e-15	15	13504	met-c-856	Omega-6 fatty acids	TRUE	reported	igd	2	TRUE	0.437567	0.437567	0.00451287	61.209	0.00451354	13504	4.78e-07	392871	TRUE	2.78e-14
250	250	1083	rs1800588	T	C	T	C	0.142532	0.0061563	0.249057	0.216366	FALSE	FALSE	FALSE	ebi-a-GCST90013410	15	58723675	0.0131446	392871	0.64	Basal cell carcinoma || id:ebi-a-GCST90013410	Basal cell carcinoma	Basal cell carcinoma || ||	TRUE	igd	0.014482	58723675	9.47e-23	15	13504	met-c-856	Omega-6 fatty acids	TRUE	reported	igd	2	TRUE	0.750943	0.249057	0.00712199	96.8508	0.00712303	13504	5.58e-07	392871	TRUE	9.72e-22
251	251	1104	rs1825955	A	C	A	C	0.105929	0.015691	0.180742	0.150622	FALSE	FALSE	FALSE	ebi-a-GCST90013410	15	58682783	0.0151037	392871	0.3	Basal cell carcinoma || id:ebi-a-GCST90013410	Basal cell carcinoma	Basal cell carcinoma || ||	TRUE	igd	0.016092	58682783	5.18e-11	15	13501	met-c-856	Omega-6 fatty acids	TRUE	reported	igd	2	TRUE	0.819258	0.180742	0.00319928	43.3257	0.00319975	13501	2.75e-06	392871	TRUE	3.4e-10
252	252	1620	rs3741298	T	C	T	C	-0.14319	-0.0090381	0.769753	0.809691	FALSE	FALSE	FALSE	ebi-a-GCST90013410	11	116657561	0.0137832	392871	0.51	Basal cell carcinoma || id:ebi-a-GCST90013410	Basal cell carcinoma	Basal cell carcinoma || ||	TRUE	igd	0.01451	116657561	7.32e-23	11	13503	met-c-856	Omega-6 fatty acids	TRUE	reported	igd	2	TRUE	0.230247	0.230247	0.00716043	97.3702	0.00716149	13503	1.09e-06	392871	TRUE	1.05e-21
253	253	1722	rs429358	C	T	C	T	0.144769	0.00166672	0.175122	0.154709	FALSE	FALSE	FALSE	ebi-a-GCST90013410	19	45411941	0.015006	392871	0.91	Basal cell carcinoma || id:ebi-a-GCST90013410	Basal cell carcinoma	Basal cell carcinoma || ||	TRUE	igd	0.016349	45411941	1.02e-18	19	13503	met-c-856	Omega-6 fatty acids	TRUE	reported	igd	2	TRUE	0.824878	0.175122	0.0057733	78.3979	0.00577415	13503	3.14e-08	392871	TRUE	4.04e-18
254	254	1817	rs479084	G	C	G	C	-0.082113	0.000331224	0.36454	0.374676	FALSE	TRUE	FALSE	ebi-a-GCST90013410	15	58666087	0.0113887	392871	0.98	Basal cell carcinoma || id:ebi-a-GCST90013410	Basal cell carcinoma	Basal cell carcinoma || ||	TRUE	igd	0.013101	58666087	4.06e-10	15	13504	met-c-856	Omega-6 fatty acids	TRUE	reported	igd	2	TRUE	0.63546	0.36454	0.00290062	39.2781	0.00290105	13504	2.15e-09	392871	TRUE	7.55e-10
255	255	2257	rs6589574	G	A	G	A	-0.10781	-0.0245469	0.872414	0.916302	FALSE	FALSE	FALSE	ebi-a-GCST90013410	11	116730638	0.0194152	392871	0.21	Basal cell carcinoma || id:ebi-a-GCST90013410	Basal cell carcinoma	Basal cell carcinoma || ||	TRUE	igd	0.018664	116730638	8.35e-09	11	13503	met-c-856	Omega-6 fatty acids	TRUE	reported	igd	2	TRUE	0.127586	0.127586	0.00246494	33.3614	0.00246531	13503	4.07e-06	392871	TRUE	5.13e-08
256	256	2265	rs6662286	C	T	C	T	0.117348	0.002615	0.894217	0.92126	FALSE	FALSE	FALSE	ebi-a-GCST90013410	1	55730327	0.0201437	392871	0.9	Basal cell carcinoma || id:ebi-a-GCST90013410	Basal cell carcinoma	Basal cell carcinoma || ||	TRUE	igd	0.020178	55730327	6.61e-09	1	13503	met-c-856	Omega-6 fatty acids	TRUE	reported	igd	2	TRUE	0.105783	0.105783	0.00249849	33.8167	0.00249886	13503	4.29e-08	392871	TRUE	1.26e-08
257	257	2587	rs7412	T	C	T	C	-0.272206	-0.00186689	0.057368	0.0804743	FALSE	FALSE	FALSE	ebi-a-GCST90013410	19	45412079	0.019958	392871	0.93	Basal cell carcinoma || id:ebi-a-GCST90013410	Basal cell carcinoma	Basal cell carcinoma || ||	TRUE	igd	0.028286	45412079	8.06e-22	19	13501	met-c-856	Omega-6 fatty acids	TRUE	reported	igd	2	TRUE	0.942632	0.057368	0.00681267	92.5951	0.00681368	13501	2.23e-08	392871	TRUE	3.95e-21
258	258	2668	rs76246956	A	G	A	G	0.225705	-0.0436753	0.030794	0.0197253	FALSE	FALSE	FALSE	ebi-a-GCST90013410	4	74783906	0.0397488	392871	0.27	Basal cell carcinoma || id:ebi-a-GCST90013410	Basal cell carcinoma	Basal cell carcinoma || ||	TRUE	igd	0.040317	74783906	2.35e-08	4	13502	met-c-856	Omega-6 fatty acids	TRUE	reported	igd	2	TRUE	0.969206	0.030794	0.0023158	31.3359	0.00231614	13502	3.07e-06	392871	TRUE	1.15e-07
259	259	2782	rs79225634	T	C	T	C	0.08458	0.0139394	0.351533	0.339733	FALSE	FALSE	FALSE	ebi-a-GCST90013410	5	74619639	0.0114306	392871	0.22	Basal cell carcinoma || id:ebi-a-GCST90013410	Basal cell carcinoma	Basal cell carcinoma || ||	TRUE	igd	0.012959	74619639	7.52e-11	5	13503	met-c-856	Omega-6 fatty acids	TRUE	reported	igd	2	TRUE	0.648467	0.351533	0.00314481	42.592	0.00314527	13503	3.79e-06	392871	TRUE	5.96e-10
260	260	2897	rs821840	G	A	G	A	0.08609	-0.0146731	0.252132	0.323279	FALSE	FALSE	FALSE	ebi-a-GCST90013410	16	56994528	0.011639	392871	0.21	Basal cell carcinoma || id:ebi-a-GCST90013410	Basal cell carcinoma	Basal cell carcinoma || ||	TRUE	igd	0.014666	56993886	4.77e-09	16	13503	met-c-856	Omega-6 fatty acids	TRUE	reported	igd	2	TRUE	0.747868	0.252132	0.00254534	34.4523	0.00254571	13503	4.05e-06	392871	TRUE	3.04e-08
261	261	310	rs115849089	A	G	A	G	-0.121694	-0.0100051	0.10697	0.114997	FALSE	FALSE	FALSE	ebi-a-GCST90013410	8	19912370	0.0170649	392871	0.56	Basal cell carcinoma || id:ebi-a-GCST90013410	Basal cell carcinoma	Basal cell carcinoma || ||	TRUE	igd	0.019997	19912370	1.48e-09	8	13502	met-c-857	Omega-7, omega-9 and saturated fatty acids	TRUE	reported	igd	2	TRUE	0.89303	0.10697	0.0027354	37.0292	0.00273581	13502	8.75e-07	392871	TRUE	4.26e-09
262	262	566	rs1260326	C	T	C	T	-0.114903	-0.00240918	0.63681	0.604912	FALSE	FALSE	FALSE	ebi-a-GCST90013410	2	27730940	0.0110869	392871	0.83	Basal cell carcinoma || id:ebi-a-GCST90013410	Basal cell carcinoma	Basal cell carcinoma || ||	TRUE	igd	0.012663	27730940	1.95e-19	2	13506	met-c-857	Omega-7, omega-9 and saturated fatty acids	TRUE	reported	igd	2	TRUE	0.36319	0.36319	0.00605931	82.3238	0.0060602	13506	1.2e-07	392871	TRUE	7.13e-19
263	263	1018	rs174418	C	T	C	T	-0.090144	-0.00481874	0.562433	0.597029	FALSE	FALSE	FALSE	ebi-a-GCST90013410	15	58687603	0.0111242	392871	0.66	Basal cell carcinoma || id:ebi-a-GCST90013410	Basal cell carcinoma	Basal cell carcinoma || ||	TRUE	igd	0.012535	58687603	9.01e-13	15	13504	met-c-857	Omega-7, omega-9 and saturated fatty acids	TRUE	reported	igd	2	TRUE	0.437567	0.437567	0.00381507	51.7083	0.00381563	13504	4.78e-07	392871	TRUE	2.8e-12
264	264	1082	rs1800588	T	C	T	C	0.14167	0.0061563	0.249057	0.216366	FALSE	FALSE	FALSE	ebi-a-GCST90013410	15	58723675	0.0131446	392871	0.64	Basal cell carcinoma || id:ebi-a-GCST90013410	Basal cell carcinoma	Basal cell carcinoma || ||	TRUE	igd	0.014458	58723675	2.11e-22	15	13504	met-c-857	Omega-7, omega-9 and saturated fatty acids	TRUE	reported	igd	2	TRUE	0.750943	0.249057	0.00705992	96.0008	0.00706096	13504	5.58e-07	392871	TRUE	1.46e-21
265	265	1102	rs1825955	A	C	A	C	0.09352	0.015691	0.180742	0.150622	FALSE	FALSE	FALSE	ebi-a-GCST90013410	15	58682783	0.0151037	392871	0.3	Basal cell carcinoma || id:ebi-a-GCST90013410	Basal cell carcinoma	Basal cell carcinoma || ||	TRUE	igd	0.01607	58682783	7.38e-09	15	13501	met-c-857	Omega-7, omega-9 and saturated fatty acids	TRUE	reported	igd	2	TRUE	0.819258	0.180742	0.00250221	33.862	0.00250258	13501	2.75e-06	392871	TRUE	3.2e-08
266	266	1823	rs479084	G	C	G	C	-0.071821	0.000331224	0.36454	0.374676	FALSE	TRUE	FALSE	ebi-a-GCST90013410	15	58666087	0.0113887	392871	0.98	Basal cell carcinoma || id:ebi-a-GCST90013410	Basal cell carcinoma	Basal cell carcinoma || ||	TRUE	igd	0.013083	58666087	4.92e-08	15	13504	met-c-857	Omega-7, omega-9 and saturated fatty acids	TRUE	reported	igd	2	TRUE	0.63546	0.36454	0.00222668	30.1317	0.00222701	13504	2.15e-09	392871	TRUE	7.04e-08
267	267	2873	rs8107974	T	A	T	A	-0.150922	0.035163	0.064708	0.0755635	FALSE	TRUE	FALSE	ebi-a-GCST90013410	19	19388500	0.0202883	392871	0.0830004	Basal cell carcinoma || id:ebi-a-GCST90013410	Basal cell carcinoma	Basal cell carcinoma || ||	TRUE	igd	0.024943	19388500	1.84e-09	19	13503	met-c-857	Omega-7, omega-9 and saturated fatty acids	TRUE	reported	igd	2	TRUE	0.935292	0.064708	0.00270397	36.6053	0.00270437	13503	7.65e-06	392871	TRUE	1.8e-08
268	268	2916	rs9358816	C	T	C	T	-0.070867	0.011908	0.572194	0.565087	FALSE	FALSE	FALSE	ebi-a-GCST90013410	6	24988520	0.0110147	392871	0.28	Basal cell carcinoma || id:ebi-a-GCST90013410	Basal cell carcinoma	Basal cell carcinoma || ||	TRUE	igd	0.012541	24988520	1.97e-08	6	13503	met-c-857	Omega-7, omega-9 and saturated fatty acids	TRUE	reported	igd	2	TRUE	0.427806	0.427806	0.00235922	31.9271	0.00235957	13503	2.97e-06	392871	TRUE	8.47e-08
269	269	2968	rs964184	C	G	C	G	-0.147383	-0.0174041	0.856085	0.866982	FALSE	TRUE	FALSE	ebi-a-GCST90013410	11	116648917	0.0158775	392871	0.27	Basal cell carcinoma || id:ebi-a-GCST90013410	Basal cell carcinoma	Basal cell carcinoma || ||	TRUE	igd	0.017332	116648917	2.93e-17	11	13504	met-c-857	Omega-7, omega-9 and saturated fatty acids	TRUE	reported	igd	2	TRUE	0.143915	0.143915	0.00532618	72.2991	0.00532696	13504	3.06e-06	392871	TRUE	3.53e-16
270	270	39	rs10424477	T	C	T	C	-0.088214	0.0130972	0.306162	0.349004	FALSE	FALSE	FALSE	ebi-a-GCST90013410	19	10636323	0.0114924	392871	0.25	Basal cell carcinoma || id:ebi-a-GCST90013410	Basal cell carcinoma	Basal cell carcinoma || ||	TRUE	igd	0.014203	10636051	7.22e-10	19	13490	met-c-858	Free cholesterol	TRUE	reported	igd	2	TRUE	0.693838	0.306162	0.00285143	38.5701	0.00285185	13490	3.31e-06	392871	TRUE	3.72e-09
271	271	97	rs1077835	G	A	G	A	0.166186	0.00485337	0.249757	0.219282	FALSE	FALSE	FALSE	ebi-a-GCST90013410	15	58723426	0.013121	392871	0.709999	Basal cell carcinoma || id:ebi-a-GCST90013410	Basal cell carcinoma	Basal cell carcinoma || ||	TRUE	igd	0.014408	58723426	2.52e-30	15	13491	met-c-858	Free cholesterol	TRUE	reported	igd	2	TRUE	0.750243	0.249757	0.00976507	133.02	0.00976651	13491	3.48e-07	392871	TRUE	2.19e-29
272	272	117	rs10888908	C	T	C	T	0.20318	3.79e-05	0.894211	0.921759	FALSE	FALSE	FALSE	ebi-a-GCST90013410	1	55726519	0.020158	392871	1	Basal cell carcinoma || id:ebi-a-GCST90013410	Basal cell carcinoma	Basal cell carcinoma || ||	TRUE	igd	0.020105	55726519	1.17e-23	1	13495	met-c-858	Free cholesterol	TRUE	reported	igd	2	TRUE	0.105789	0.105789	0.00751115	102.115	0.00751226	13495	9e-12	392871	TRUE	3.29e-23
273	273	189	rs113105517	G	A	G	A	-0.228851	-0.0789652	0.064668	0.0169738	FALSE	FALSE	FALSE	ebi-a-GCST90013410	1	55243587	0.0437111	392871	0.0710003	Basal cell carcinoma || id:ebi-a-GCST90013410	Basal cell carcinoma	Basal cell carcinoma || ||	TRUE	igd	0.026465	55243587	9.59e-18	1	13492	met-c-858	Free cholesterol	TRUE	reported	igd	2	TRUE	0.935332	0.064668	0.00551169	74.7648	0.00551251	13492	8.31e-06	392871	TRUE	3.21e-16
274	274	217	rs113445611	T	C	T	C	-0.168373	-0.000983345	0.06896	0.0120259	FALSE	FALSE	FALSE	ebi-a-GCST90013410	1	56035239	0.04983	392871	0.98	Basal cell carcinoma || id:ebi-a-GCST90013410	Basal cell carcinoma	Basal cell carcinoma || ||	TRUE	igd	0.024466	56035239	8.68e-12	1	13494	met-c-858	Free cholesterol	TRUE	reported	igd	2	TRUE	0.93104	0.06896	0.00349749	47.3538	0.00349801	13494	9.91e-10	392871	TRUE	1.39e-11
275	275	278	rs115445558	C	G	C	G	-0.126985	0.0466157	0.084207	0.0653445	FALSE	TRUE	FALSE	ebi-a-GCST90013410	2	44063098	0.021542	392871	0.0299999	Basal cell carcinoma || id:ebi-a-GCST90013410	Basal cell carcinoma	Basal cell carcinoma || ||	TRUE	igd	0.022168	44063098	1.33e-08	2	13495	met-c-858	Free cholesterol	TRUE	reported	igd	2	TRUE	0.915793	0.084207	0.00242563	32.8086	0.00242599	13495	1.19e-05	392871	TRUE	1.64e-07
276	276	290	rs115534052	G	A	G	A	0.198713	-0.0444576	0.037584	0.021712	FALSE	FALSE	FALSE	ebi-a-GCST90013410	4	75128036	0.0379418	392871	0.24	Basal cell carcinoma || id:ebi-a-GCST90013410	Basal cell carcinoma	Basal cell carcinoma || ||	TRUE	igd	0.033537	75128036	4.15e-09	4	13493	met-c-858	Free cholesterol	TRUE	reported	igd	2	TRUE	0.962416	0.037584	0.00259518	35.1026	0.00259556	13493	3.49e-06	392871	TRUE	2.03e-08
277	277	341	rs11591147	T	G	T	G	-0.495239	0.0277839	0.028751	0.017591	FALSE	FALSE	FALSE	ebi-a-GCST90013410	1	55505647	0.0407161	392871	0.49	Basal cell carcinoma || id:ebi-a-GCST90013410	Basal cell carcinoma	Basal cell carcinoma || ||	TRUE	igd	0.0397	55505647	3.45e-35	1	13492	met-c-858	Free cholesterol	TRUE	reported	igd	2	TRUE	0.971249	0.028751	0.0114023	155.591	0.011404	13492	1.19e-06	392871	TRUE	8.53e-34
278	278	361	rs11604424	T	C	T	C	-0.078229	-0.00897528	0.756603	0.79755	FALSE	FALSE	FALSE	ebi-a-GCST90013410	11	116651115	0.0134627	392871	0.5	Basal cell carcinoma || id:ebi-a-GCST90013410	Basal cell carcinoma	Basal cell carcinoma || ||	TRUE	igd	0.014229	116651115	4.92e-08	11	13494	met-c-858	Free cholesterol	TRUE	reported	igd	2	TRUE	0.243397	0.243397	0.00223498	30.2219	0.00223531	13494	1.13e-06	392871	TRUE	1.28e-07
279	279	367	rs116264584	C	G	C	G	-0.113232	-0.00412711	0.119975	0.0319704	FALSE	TRUE	FALSE	ebi-a-GCST90013410	1	55725045	0.0309692	392871	0.89	Basal cell carcinoma || id:ebi-a-GCST90013410	Basal cell carcinoma	Basal cell carcinoma || ||	TRUE	igd	0.019455	55725045	7.75e-09	1	13494	met-c-858	Free cholesterol	TRUE	reported	igd	2	TRUE	0.880025	0.119975	0.00250407	33.8697	0.00250444	13494	4.52e-08	392871	TRUE	1.23e-08
280	280	373	rs116302332	T	C	T	C	0.270458	0.0482196	0.023232	0.0212115	FALSE	FALSE	FALSE	ebi-a-GCST90013410	4	75370891	0.0371071	392871	0.19	Basal cell carcinoma || id:ebi-a-GCST90013410	Basal cell carcinoma	Basal cell carcinoma || ||	TRUE	igd	0.045905	75370891	5.07e-09	4	13492	met-c-858	Free cholesterol	TRUE	reported	igd	2	TRUE	0.976768	0.023232	0.00256618	34.7069	0.00256656	13492	4.3e-06	392871	TRUE	2.8e-08
281	281	515	rs12043403	C	T	C	T	-0.137151	-0.0211585	0.113923	0.0867577	FALSE	FALSE	FALSE	ebi-a-GCST90013410	1	55431933	0.0198718	392871	0.29	Basal cell carcinoma || id:ebi-a-GCST90013410	Basal cell carcinoma	Basal cell carcinoma || ||	TRUE	igd	0.021261	55431933	1.56e-10	1	13494	met-c-858	Free cholesterol	TRUE	reported	igd	2	TRUE	0.886077	0.113923	0.00307435	41.607	0.0030748	13494	2.89e-06	392871	TRUE	7.98e-10
282	282	704	rs13392272	T	C	T	C	0.099728	-0.0137095	0.399496	0.505339	FALSE	FALSE	FALSE	ebi-a-GCST90013410	2	21217490	0.0109105	392871	0.21	Basal cell carcinoma || id:ebi-a-GCST90013410	Basal cell carcinoma	Basal cell carcinoma || ||	TRUE	igd	0.012536	21217490	2.98e-15	2	13495	met-c-858	Free cholesterol	TRUE	reported	igd	2	TRUE	0.600504	0.399496	0.00466779	63.2779	0.00466848	13495	4.02e-06	392871	TRUE	3.28e-14
283	283	795	rs142130958	A	G	A	G	-0.2307	-0.00625381	0.105779	0.118097	FALSE	FALSE	FALSE	ebi-a-GCST90013410	19	11190652	0.0168456	392871	0.709999	Basal cell carcinoma || id:ebi-a-GCST90013410	Basal cell carcinoma	Basal cell carcinoma || ||	TRUE	igd	0.020229	11190652	1.1e-29	19	13495	met-c-858	Free cholesterol	TRUE	reported	igd	2	TRUE	0.894221	0.105779	0.0095457	130.042	0.0095471	13495	3.51e-07	392871	TRUE	9.22e-29
284	284	855	rs144064722	G	A	G	A	0.281423	0.0800079	0.026353	0.0229864	FALSE	FALSE	FALSE	ebi-a-GCST90013410	4	73406173	0.0350017	392871	0.0219999	Basal cell carcinoma || id:ebi-a-GCST90013410	Basal cell carcinoma	Basal cell carcinoma || ||	TRUE	igd	0.03939	73406173	1.37e-12	4	13490	met-c-858	Free cholesterol	TRUE	reported	igd	2	TRUE	0.973647	0.026353	0.0037696	51.0367	0.00377015	13490	1.33e-05	392871	TRUE	4.01e-11
285	285	1015	rs174418	C	T	C	T	-0.115321	-0.00481874	0.56242	0.597029	FALSE	FALSE	FALSE	ebi-a-GCST90013410	15	58687603	0.0111242	392871	0.66	Basal cell carcinoma || id:ebi-a-GCST90013410	Basal cell carcinoma	Basal cell carcinoma || ||	TRUE	igd	0.012499	58687603	5.5e-20	15	13494	met-c-858	Free cholesterol	TRUE	reported	igd	2	TRUE	0.43758	0.43758	0.00626894	85.1142	0.00626987	13494	4.78e-07	392871	TRUE	2.63e-19
286	286	1100	rs1825955	A	C	A	C	0.091361	0.015691	0.180588	0.150622	FALSE	FALSE	FALSE	ebi-a-GCST90013410	15	58682783	0.0151037	392871	0.3	Basal cell carcinoma || id:ebi-a-GCST90013410	Basal cell carcinoma	Basal cell carcinoma || ||	TRUE	igd	0.016054	58682783	1.65e-08	15	13490	met-c-858	Free cholesterol	TRUE	reported	igd	2	TRUE	0.819412	0.180588	0.00239498	32.381	0.00239533	13490	2.75e-06	392871	TRUE	6.52e-08
287	287	1721	rs429358	C	T	C	T	0.140016	0.00166672	0.175057	0.154709	FALSE	FALSE	FALSE	ebi-a-GCST90013410	19	45411941	0.015006	392871	0.91	Basal cell carcinoma || id:ebi-a-GCST90013410	Basal cell carcinoma	Basal cell carcinoma || ||	TRUE	igd	0.016298	45411941	1.55e-17	19	13494	met-c-858	Free cholesterol	TRUE	reported	igd	2	TRUE	0.824943	0.175057	0.00543973	73.7942	0.00544053	13494	3.14e-08	392871	TRUE	3.8e-17
288	288	1781	rs4426495	T	C	T	C	-0.074823	0.00365239	0.386375	0.341023	FALSE	FALSE	FALSE	ebi-a-GCST90013410	2	21143982	0.0115131	392871	0.75	Basal cell carcinoma || id:ebi-a-GCST90013410	Basal cell carcinoma	Basal cell carcinoma || ||	TRUE	igd	0.012548	21143982	3.31e-09	2	13496	met-c-858	Free cholesterol	TRUE	reported	igd	2	TRUE	0.613625	0.386375	0.00262769	35.5514	0.00262807	13496	2.56e-07	392871	TRUE	6.53e-09
289	289	1804	rs4635554	G	T	G	T	0.076891	-0.0118755	0.28661	0.337452	FALSE	FALSE	FALSE	ebi-a-GCST90013410	2	21389659	0.0115278	392871	0.3	Basal cell carcinoma || id:ebi-a-GCST90013410	Basal cell carcinoma	Basal cell carcinoma || ||	TRUE	igd	0.013579	21389659	1.94e-08	2	13496	met-c-858	Free cholesterol	TRUE	reported	igd	2	TRUE	0.71339	0.28661	0.00237017	32.0591	0.00237052	13496	2.7e-06	392871	TRUE	7.55e-08
290	290	1818	rs479084	G	C	G	C	-0.082022	0.000331224	0.364587	0.374676	FALSE	TRUE	FALSE	ebi-a-GCST90013410	15	58666087	0.0113887	392871	0.98	Basal cell carcinoma || id:ebi-a-GCST90013410	Basal cell carcinoma	Basal cell carcinoma || ||	TRUE	igd	0.01306	58666087	4.65e-10	15	13496	met-c-858	Free cholesterol	TRUE	reported	igd	2	TRUE	0.635413	0.364587	0.00291408	39.4376	0.00291451	13496	2.15e-09	392871	TRUE	6.97e-10
291	291	1952	rs56028521	A	G	A	G	-0.108966	-0.0470502	0.111612	0.0694519	FALSE	FALSE	FALSE	ebi-a-GCST90013410	2	21074998	0.0217548	392871	0.0309999	Basal cell carcinoma || id:ebi-a-GCST90013410	Basal cell carcinoma	Basal cell carcinoma || ||	TRUE	igd	0.019568	21074998	3.31e-08	2	13491	met-c-858	Free cholesterol	TRUE	reported	igd	2	TRUE	0.888388	0.111612	0.00229323	31.0045	0.00229357	13491	1.19e-05	392871	TRUE	3.79e-07
292	292	1975	rs565436	A	G	A	G	0.09574	0.0035204	0.764554	0.732916	FALSE	FALSE	FALSE	ebi-a-GCST90013410	1	55524601	0.0122544	392871	0.77	Basal cell carcinoma || id:ebi-a-GCST90013410	Basal cell carcinoma	Basal cell carcinoma || ||	TRUE	igd	0.014636	55524601	8.64e-11	1	13495	met-c-858	Free cholesterol	TRUE	reported	igd	2	TRUE	0.235446	0.235446	0.00316078	42.7836	0.00316125	13495	2.1e-07	392871	TRUE	1.82e-10
293	293	2065	rs61770425	G	A	G	A	-0.086871	-0.00478081	0.223321	0.224026	FALSE	FALSE	FALSE	ebi-a-GCST90013410	1	55085125	0.0130477	392871	0.709999	Basal cell carcinoma || id:ebi-a-GCST90013410	Basal cell carcinoma	Basal cell carcinoma || ||	TRUE	igd	0.014895	55085125	7.22e-09	1	13491	met-c-858	Free cholesterol	TRUE	reported	igd	2	TRUE	0.776679	0.223321	0.00251496	34.0098	0.00251533	13491	3.42e-07	392871	TRUE	1.47e-08
294	294	2141	rs629301	T	G	T	G	0.101484	0.00406507	0.786295	0.777814	FALSE	FALSE	FALSE	ebi-a-GCST90013410	1	109818306	0.0130432	392871	0.760001	Basal cell carcinoma || id:ebi-a-GCST90013410	Basal cell carcinoma	Basal cell carcinoma || ||	TRUE	igd	0.014888	109818306	1.36e-11	1	13497	met-c-858	Free cholesterol	TRUE	reported	igd	2	TRUE	0.213705	0.213705	0.00343078	46.4577	0.00343129	13497	2.47e-07	392871	TRUE	3.11e-11
295	295	2226	rs6511721	A	G	A	G	-0.084378	-0.0152151	0.488155	0.519308	FALSE	FALSE	FALSE	ebi-a-GCST90013410	19	11206575	0.0108591	392871	0.16	Basal cell carcinoma || id:ebi-a-GCST90013410	Basal cell carcinoma	Basal cell carcinoma || ||	TRUE	igd	0.013239	11206575	2.58e-10	19	13496	met-c-858	Free cholesterol	TRUE	reported	igd	2	TRUE	0.511845	0.488155	0.00300081	40.6147	0.00300125	13496	5e-06	392871	TRUE	1.88e-09
296	296	2452	rs72664202	G	A	G	A	-0.191947	0.0217904	0.047756	0.0386173	FALSE	FALSE	FALSE	ebi-a-GCST90013410	1	54724389	0.027982	392871	0.44	Basal cell carcinoma || id:ebi-a-GCST90013410	Basal cell carcinoma	Basal cell carcinoma || ||	TRUE	igd	0.029861	54724389	1.81e-10	1	13494	met-c-858	Free cholesterol	TRUE	reported	igd	2	TRUE	0.952244	0.047756	0.00305271	41.3133	0.00305316	13494	1.54e-06	392871	TRUE	6.61e-10
297	297	2459	rs726815	T	C	T	C	0.109211	-0.00619577	0.860281	0.904253	FALSE	FALSE	FALSE	ebi-a-GCST90013410	1	55790861	0.0184174	392871	0.74	Basal cell carcinoma || id:ebi-a-GCST90013410	Basal cell carcinoma	Basal cell carcinoma || ||	TRUE	igd	0.017608	55790861	7.61e-10	1	13492	met-c-858	Free cholesterol	TRUE	reported	igd	2	TRUE	0.139719	0.139719	0.00284315	38.4635	0.00284357	13492	2.88e-07	392871	TRUE	1.6e-09
298	298	2585	rs7412	T	C	T	C	-0.305425	-0.00186689	0.057349	0.0804743	FALSE	FALSE	FALSE	ebi-a-GCST90013410	19	45412079	0.019958	392871	0.93	Basal cell carcinoma || id:ebi-a-GCST90013410	Basal cell carcinoma	Basal cell carcinoma || ||	TRUE	igd	0.028197	45412079	6.14e-27	19	13492	met-c-858	Free cholesterol	TRUE	reported	igd	2	TRUE	0.942651	0.057349	0.00862118	117.311	0.00862245	13492	2.23e-08	392871	TRUE	2.47e-26
299	299	2725	rs77021821	T	C	T	C	0.261084	-0.0422061	0.019194	0.0103759	FALSE	FALSE	FALSE	ebi-a-GCST90013410	4	75684215	0.0548483	392871	0.44	Basal cell carcinoma || id:ebi-a-GCST90013410	Basal cell carcinoma	Basal cell carcinoma || ||	TRUE	igd	0.046951	75684215	3.46e-08	4	13493	met-c-858	Free cholesterol	TRUE	reported	igd	2	TRUE	0.980806	0.019194	0.00228648	30.9176	0.00228682	13493	1.51e-06	392871	TRUE	1.01e-07
300	300	2785	rs79225634	T	C	T	C	0.088441	0.0139394	0.351642	0.339733	FALSE	FALSE	FALSE	ebi-a-GCST90013410	5	74619639	0.0114306	392871	0.22	Basal cell carcinoma || id:ebi-a-GCST90013410	Basal cell carcinoma	Basal cell carcinoma || ||	TRUE	igd	0.012917	74619639	1.1e-11	5	13494	met-c-858	Free cholesterol	TRUE	reported	igd	2	TRUE	0.648358	0.351642	0.00346208	46.8727	0.00346259	13494	3.79e-06	392871	TRUE	7.72e-11
301	301	80	rs10466351	T	C	T	C	0.072135	0.0138634	0.383742	0.386284	FALSE	FALSE	FALSE	ebi-a-GCST90013410	11	92697981	0.0111384	392871	0.21	Basal cell carcinoma || id:ebi-a-GCST90013410	Basal cell carcinoma	Basal cell carcinoma || ||	TRUE	igd	0.009887	92697981	3.28e-13	11	24676	met-c-859	Glucose	TRUE	reported	igd	2	TRUE	0.616258	0.383742	0.00215255	53.2265	0.00215272	24676	3.94e-06	392871	TRUE	1.27e-11
302	302	1589	rs34526705	T	C	T	C	0.086409	0.0112312	0.114829	0.144378	FALSE	FALSE	FALSE	ebi-a-GCST90013410	2	169789575	0.0155233	392871	0.47	Basal cell carcinoma || id:ebi-a-GCST90013410	Basal cell carcinoma	Basal cell carcinoma || ||	TRUE	igd	0.015196	169789575	1.38e-08	2	24673	met-c-859	Glucose	TRUE	reported	igd	2	TRUE	0.885171	0.114829	0.00130879	32.3314	0.00130889	24673	1.33e-06	392871	TRUE	9.37e-08
303	303	1953	rs560887	C	T	C	T	0.123679	-0.00999216	0.699326	0.702089	FALSE	FALSE	FALSE	ebi-a-GCST90013410	2	169763148	0.0118124	392871	0.4	Basal cell carcinoma || id:ebi-a-GCST90013410	Basal cell carcinoma	Basal cell carcinoma || ||	TRUE	igd	0.010453	169763148	3.41e-32	2	22452	met-c-859	Glucose	TRUE	reported	igd	2	TRUE	0.300674	0.300674	0.00619663	139.982	0.00619718	22452	1.82e-06	392871	TRUE	1.33e-29
304	304	2901	rs878521	A	G	A	G	0.092403	0.0167639	0.219783	0.253696	FALSE	FALSE	FALSE	ebi-a-GCST90013410	7	44255643	0.0124626	392871	0.18	Basal cell carcinoma || id:ebi-a-GCST90013410	Basal cell carcinoma	Basal cell carcinoma || ||	TRUE	igd	0.012346	44255643	7.98e-14	7	21020	met-c-859	Glucose	TRUE	reported	igd	2	TRUE	0.780217	0.219783	0.00265785	56.0116	0.00265811	21020	4.61e-06	392871	TRUE	2.84e-12
305	305	496	rs117955669	T	A	T	A	-0.157086	-0.0114419	0.038605	0.0335024	FALSE	TRUE	FALSE	ebi-a-GCST90013410	12	57188563	0.0305329	392871	0.709999	Basal cell carcinoma || id:ebi-a-GCST90013410	Basal cell carcinoma	Basal cell carcinoma || ||	TRUE	igd	0.027129	57188563	7.21e-09	12	24456	met-c-860	Glutamine	TRUE	reported	igd	2	TRUE	0.961395	0.038605	0.00136907	33.5252	0.00136919	24456	3.57e-07	392871	TRUE	3.28e-08
306	306	542	rs12306007	T	C	T	C	0.079358	-0.0237714	0.140091	0.140549	FALSE	FALSE	FALSE	ebi-a-GCST90013410	12	47184042	0.0157279	392871	0.13	Basal cell carcinoma || id:ebi-a-GCST90013410	Basal cell carcinoma	Basal cell carcinoma || ||	TRUE	igd	0.013439	47184042	3.63e-09	12	24460	met-c-860	Glutamine	TRUE	reported	igd	2	TRUE	0.859909	0.140091	0.00142355	34.8668	0.00142366	24460	5.81e-06	392871	TRUE	8.23e-08
307	307	618	rs1260326	C	T	C	T	0.061666	-0.00240918	0.638963	0.604912	FALSE	FALSE	FALSE	ebi-a-GCST90013410	2	27730940	0.0110869	392871	0.83	Basal cell carcinoma || id:ebi-a-GCST90013410	Basal cell carcinoma	Basal cell carcinoma || ||	TRUE	igd	0.010082	27730940	9.87e-10	2	22235	met-c-860	Glutamine	TRUE	reported	igd	2	TRUE	0.361037	0.361037	0.0016797	37.4075	0.00167985	22235	1.2e-07	392871	TRUE	3.67e-09
308	308	761	rs138855722	G	C	G	C	-0.324062	0.0181923	0.016983	0.0241178	FALSE	TRUE	FALSE	ebi-a-GCST90013410	12	56862720	0.035439	392871	0.61	Basal cell carcinoma || id:ebi-a-GCST90013410	Basal cell carcinoma	Basal cell carcinoma || ||	TRUE	igd	0.045772	56862720	1.5e-12	12	24458	met-c-860	Glutamine	TRUE	reported	igd	2	TRUE	0.983017	0.016983	0.00204525	50.1211	0.00204542	24458	6.71e-07	392871	TRUE	1.56e-11
309	309	763	rs139093040	A	G	A	G	-0.266856	0.00288841	0.01495	0.0261476	FALSE	FALSE	FALSE	ebi-a-GCST90013410	12	56956801	0.0339971	392871	0.93	Basal cell carcinoma || id:ebi-a-GCST90013410	Basal cell carcinoma	Basal cell carcinoma || ||	TRUE	igd	0.046361	56956801	8.84e-09	12	22217	met-c-860	Glutamine	TRUE	reported	igd	2	TRUE	0.98505	0.01495	0.00148907	33.1291	0.00148921	22217	1.84e-08	392871	TRUE	2.42e-08
310	310	1395	rs2657879	G	A	G	A	-0.221406	0.00970682	0.176486	0.182657	FALSE	FALSE	FALSE	ebi-a-GCST90013410	12	56865338	0.0139715	392871	0.49	Basal cell carcinoma || id:ebi-a-GCST90013410	Basal cell carcinoma	Basal cell carcinoma || ||	TRUE	igd	0.012494	56865338	3.3e-70	12	24458	met-c-860	Glutamine	TRUE	reported	igd	2	TRUE	0.823514	0.176486	0.0126769	314.008	0.012678	24458	1.23e-06	392871	TRUE	9.94e-65
311	311	2301	rs6729711	A	G	A	G	-0.069575	-0.00209271	0.181259	0.254071	FALSE	FALSE	FALSE	ebi-a-GCST90013410	2	191720765	0.0125113	392871	0.87	Basal cell carcinoma || id:ebi-a-GCST90013410	Basal cell carcinoma	Basal cell carcinoma || ||	TRUE	igd	0.01243	191720765	2.23e-08	2	24167	met-c-860	Glutamine	TRUE	reported	igd	2	TRUE	0.818741	0.181259	0.00129473	31.3277	0.00129484	24167	7.12e-08	392871	TRUE	7e-08
312	312	2373	rs7078003	T	C	T	C	0.073854	0.00396871	0.195935	0.179198	FALSE	FALSE	FALSE	ebi-a-GCST90013410	10	99359412	0.0141361	392871	0.780001	Basal cell carcinoma || id:ebi-a-GCST90013410	Basal cell carcinoma	Basal cell carcinoma || ||	TRUE	igd	0.011712	99359412	2.96e-10	10	24459	met-c-860	Glutamine	TRUE	reported	igd	2	TRUE	0.804065	0.195935	0.00162309	39.7604	0.00162322	24459	2.01e-07	392871	TRUE	1.46e-09
313	313	2405	rs72478987	A	G	A	G	-0.169413	0.0895308	0.036972	0.0142086	FALSE	FALSE	FALSE	ebi-a-GCST90013410	12	56826451	0.0440943	392871	0.0420001	Basal cell carcinoma || id:ebi-a-GCST90013410	Basal cell carcinoma	Basal cell carcinoma || ||	TRUE	igd	0.028272	56826451	2.13e-09	12	22217	met-c-860	Glutamine	TRUE	reported	igd	2	TRUE	0.963028	0.036972	0.00161359	35.9039	0.00161374	22217	1.05e-05	392871	TRUE	8.4e-08
314	314	2520	rs7314487	C	G	C	G	0.057086	-0.00504747	0.516554	0.520294	FALSE	TRUE	TRUE	ebi-a-GCST90013410	12	56987070	0.0109985	392871	0.649999	Basal cell carcinoma || id:ebi-a-GCST90013410	Basal cell carcinoma	Basal cell carcinoma || ||	TRUE	igd	0.009825	56987070	6.4e-09	12	24458	met-c-860	Glutamine	TRUE	reported	igd	2	FALSE	0.483446	0.483446	0.0013784	33.7566	0.00137851	24458	5.36e-07	392871	TRUE	3.3e-08
315	315	2802	rs7952320	C	G	C	G	0.053765	-0.00643005	0.533828	0.510965	FALSE	TRUE	TRUE	ebi-a-GCST90013410	11	8250143	0.0108937	392871	0.56	Basal cell carcinoma || id:ebi-a-GCST90013410	Basal cell carcinoma	Basal cell carcinoma || ||	TRUE	igd	0.009369	8250143	9.78e-09	11	24459	met-c-860	Glutamine	TRUE	reported	igd	2	FALSE	0.466172	0.466172	0.00134459	32.9289	0.0013447	24459	8.87e-07	392871	TRUE	5.84e-08
316	316	4	rs10083777	T	C	T	C	-0.10606	-0.000297702	0.172891	0.145492	FALSE	FALSE	FALSE	ebi-a-GCST90013410	16	81065282	0.01536	392871	0.98	Basal cell carcinoma || id:ebi-a-GCST90013410	Basal cell carcinoma	Basal cell carcinoma || ||	TRUE	igd	0.014526	81065282	2.97e-13	16	18732	met-c-862	Glycoproteins	TRUE	reported	igd	2	TRUE	0.827109	0.172891	0.00283787	53.3046	0.00283817	18732	9.56e-10	392871	TRUE	1.04e-12
317	317	12	rs10208743	G	A	G	A	0.176331	0.0162902	0.838436	0.875842	FALSE	FALSE	FALSE	ebi-a-GCST90013410	2	211633505	0.0165834	392871	0.33	Basal cell carcinoma || id:ebi-a-GCST90013410	Basal cell carcinoma	Basal cell carcinoma || ||	TRUE	igd	0.014291	211633505	6.14e-35	2	18730	met-c-862	Glycoproteins	TRUE	reported	igd	2	TRUE	0.161564	0.161564	0.00806266	152.225	0.00806352	18730	2.46e-06	392871	TRUE	2.78e-32
318	318	88	rs1047891	A	C	A	C	0.487116	0.00986936	0.333894	0.315843	FALSE	FALSE	FALSE	ebi-a-GCST90013410	2	211540507	0.0116319	392871	0.4	Basal cell carcinoma || id:ebi-a-GCST90013410	Basal cell carcinoma	Basal cell carcinoma || ||	TRUE	igd	0.011096	211540507	1e-200	2	18730	met-c-862	Glycoproteins	TRUE	reported	igd	2	TRUE	0.666106	0.333894	0.0932953	1927.02	0.0933044	18730	1.83e-06	392871	TRUE	0
319	319	90	rs10739110	T	C	T	C	0.079162	-0.00225474	0.39034	0.361934	FALSE	FALSE	FALSE	ebi-a-GCST90013410	9	6697128	0.0115295	392871	0.84	Basal cell carcinoma || id:ebi-a-GCST90013410	Basal cell carcinoma	Basal cell carcinoma || ||	TRUE	igd	0.011522	6697128	6.65e-12	9	16506	met-c-862	Glycoproteins	TRUE	reported	igd	2	TRUE	0.60966	0.39034	0.00285165	47.1982	0.00285199	16506	9.73e-08	392871	TRUE	2.26e-11
320	320	104	rs10815428	C	T	C	T	-0.059894	-0.00673975	0.597967	0.589506	FALSE	FALSE	FALSE	ebi-a-GCST90013410	9	6400030	0.0110507	392871	0.54	Basal cell carcinoma || id:ebi-a-GCST90013410	Basal cell carcinoma	Basal cell carcinoma || ||	TRUE	igd	0.010825	6400030	3.23e-08	9	18730	met-c-862	Glycoproteins	TRUE	reported	igd	2	TRUE	0.402033	0.402033	0.00163179	30.6101	0.00163196	18730	9.47e-07	392871	TRUE	1.34e-07
321	321	119	rs10932472	G	A	G	A	-0.102532	0.00631782	0.898466	0.929235	FALSE	FALSE	FALSE	ebi-a-GCST90013410	2	214038302	0.0212424	392871	0.77	Basal cell carcinoma || id:ebi-a-GCST90013410	Basal cell carcinoma	Basal cell carcinoma || ||	TRUE	igd	0.017961	214038302	1.17e-08	2	16504	met-c-862	Glycoproteins	TRUE	reported	igd	2	TRUE	0.101534	0.101534	0.00197066	32.5841	0.0019709	16504	2.25e-07	392871	TRUE	3.19e-08
322	322	120	rs10975159	A	T	A	T	0.23657	0.027496	0.044629	0.0340998	FALSE	TRUE	FALSE	ebi-a-GCST90013410	9	5524571	0.0298325	392871	0.36	Basal cell carcinoma || id:ebi-a-GCST90013410	Basal cell carcinoma	Basal cell carcinoma || ||	TRUE	igd	0.027703	5524571	1.42e-17	9	18731	met-c-862	Glycoproteins	TRUE	reported	igd	2	TRUE	0.955371	0.044629	0.00387808	72.9154	0.0038785	18731	2.16e-06	392871	TRUE	3.93e-16
323	323	141	rs111841620	G	C	G	C	0.246143	0.0246455	0.053373	0.0204714	FALSE	TRUE	FALSE	ebi-a-GCST90013410	9	6246225	0.0381471	392871	0.52	Basal cell carcinoma || id:ebi-a-GCST90013410	Basal cell carcinoma	Basal cell carcinoma || ||	TRUE	igd	0.023482	6246225	1.12e-25	9	18730	met-c-862	Glycoproteins	TRUE	reported	igd	2	TRUE	0.946627	0.053373	0.00583212	109.865	0.00583274	18730	1.06e-06	392871	TRUE	5.94e-24
324	324	146	rs112085022	T	C	T	C	0.366667	0.00991839	0.022114	0.0378166	FALSE	FALSE	FALSE	ebi-a-GCST90013410	2	211499865	0.0287114	392871	0.73	Basal cell carcinoma || id:ebi-a-GCST90013410	Basal cell carcinoma	Basal cell carcinoma || ||	TRUE	igd	0.052264	211499865	2.38e-12	2	17537	met-c-862	Glycoproteins	TRUE	reported	igd	2	TRUE	0.977886	0.022114	0.00279876	49.214	0.00279908	17537	3.04e-07	392871	TRUE	1.13e-11
325	325	188	rs113071241	C	G	C	G	0.195919	0.0307497	0.046397	0.0411788	FALSE	TRUE	FALSE	ebi-a-GCST90013410	9	6672337	0.0272515	392871	0.26	Basal cell carcinoma || id:ebi-a-GCST90013410	Basal cell carcinoma	Basal cell carcinoma || ||	TRUE	igd	0.026511	6672337	1.53e-13	9	18730	met-c-862	Glycoproteins	TRUE	reported	igd	2	TRUE	0.953603	0.046397	0.00290736	54.6078	0.00290767	18730	3.24e-06	392871	TRUE	3.04e-12
326	326	216	rs113363823	C	T	C	T	-0.108998	-0.0196156	0.109337	0.0706313	FALSE	FALSE	FALSE	ebi-a-GCST90013410	2	210485791	0.0213661	392871	0.36	Basal cell carcinoma || id:ebi-a-GCST90013410	Basal cell carcinoma	Basal cell carcinoma || ||	TRUE	igd	0.017097	210485791	1.89e-10	2	18727	met-c-862	Glycoproteins	TRUE	reported	igd	2	TRUE	0.890663	0.109337	0.00216565	40.6397	0.00216588	18727	2.15e-06	392871	TRUE	1.64e-09
327	327	243	rs114210411	A	G	A	G	0.195207	0.0108852	0.054983	0.054719	FALSE	FALSE	FALSE	ebi-a-GCST90013410	2	212313828	0.0237218	392871	0.649999	Basal cell carcinoma || id:ebi-a-GCST90013410	Basal cell carcinoma	Basal cell carcinoma || ||	TRUE	igd	0.023666	212313828	1.69e-16	2	18729	met-c-862	Glycoproteins	TRUE	reported	igd	2	TRUE	0.945017	0.054983	0.00361953	68.0291	0.00361991	18729	5.36e-07	392871	TRUE	1.78e-15
328	328	244	rs114338044	G	A	G	A	0.299714	0.00046466	0.025817	0.020676	FALSE	FALSE	FALSE	ebi-a-GCST90013410	2	211615121	0.0380478	392871	0.99	Basal cell carcinoma || id:ebi-a-GCST90013410	Basal cell carcinoma	Basal cell carcinoma || ||	TRUE	igd	0.036265	211615121	1.48e-16	2	17537	met-c-862	Glycoproteins	TRUE	reported	igd	2	TRUE	0.974183	0.025817	0.00387967	68.295	0.00388011	17537	3.8e-10	392871	TRUE	6.58e-16
329	329	275	rs114808769	G	A	G	A	-0.301908	0.0185675	0.02487	0.0307314	FALSE	FALSE	FALSE	ebi-a-GCST90013410	2	211561199	0.0317633	392871	0.56	Basal cell carcinoma || id:ebi-a-GCST90013410	Basal cell carcinoma	Basal cell carcinoma || ||	TRUE	igd	0.047909	211561199	3.04e-10	2	18729	met-c-862	Glycoproteins	TRUE	reported	igd	2	TRUE	0.97513	0.02487	0.00211583	39.7071	0.00211605	18729	8.7e-07	392871	TRUE	1.64e-09
330	330	291	rs115671969	G	A	G	A	0.172873	-0.0118768	0.044609	0.039079	FALSE	FALSE	FALSE	ebi-a-GCST90013410	2	210568837	0.0283294	392871	0.68	Basal cell carcinoma || id:ebi-a-GCST90013410	Basal cell carcinoma	Basal cell carcinoma || ||	TRUE	igd	0.029203	210568837	3.31e-09	2	17537	met-c-862	Glycoproteins	TRUE	reported	igd	2	TRUE	0.955391	0.044609	0.00199424	35.0389	0.00199447	17537	4.47e-07	392871	TRUE	1.18e-08
331	331	362	rs116181500	A	G	A	G	-0.132681	-0.0643792	0.102892	0.0662606	FALSE	FALSE	FALSE	ebi-a-GCST90013410	2	211031722	0.0224549	392871	0.00409996	Basal cell carcinoma || id:ebi-a-GCST90013410	Basal cell carcinoma	Basal cell carcinoma || ||	TRUE	igd	0.018288	211031722	4.18e-13	2	18728	met-c-862	Glycoproteins	TRUE	reported	igd	2	TRUE	0.897108	0.102892	0.00280269	52.6306	0.00280299	18728	2.09e-05	392871	TRUE	9.6e-11
332	332	399	rs116649057	C	T	C	T	0.166461	-0.0034545	0.052411	0.0400812	FALSE	FALSE	FALSE	ebi-a-GCST90013410	2	211967163	0.0281375	392871	0.9	Basal cell carcinoma || id:ebi-a-GCST90013410	Basal cell carcinoma	Basal cell carcinoma || ||	TRUE	igd	0.027296	211967163	1.1e-09	2	18730	met-c-862	Glycoproteins	TRUE	reported	igd	2	TRUE	0.947589	0.052411	0.00198165	37.1861	0.00198187	18730	3.84e-08	392871	TRUE	3.03e-09
333	333	467	rs117182696	T	C	T	C	0.119996	-0.0533145	0.067843	0.037396	FALSE	FALSE	FALSE	ebi-a-GCST90013410	9	5405987	0.0292753	392871	0.0690001	Basal cell carcinoma || id:ebi-a-GCST90013410	Basal cell carcinoma	Basal cell carcinoma || ||	TRUE	igd	0.021558	5405987	2.67e-08	9	18727	met-c-862	Glycoproteins	TRUE	reported	igd	2	TRUE	0.932157	0.067843	0.0016517	30.9792	0.00165187	18727	8.44e-06	392871	TRUE	4.46e-07
334	334	495	rs117825338	T	C	T	C	0.180936	-0.0379489	0.038712	0.0101229	FALSE	FALSE	FALSE	ebi-a-GCST90013410	9	7020510	0.0553399	392871	0.49	Basal cell carcinoma || id:ebi-a-GCST90013410	Basal cell carcinoma	Basal cell carcinoma || ||	TRUE	igd	0.027932	7020510	9.63e-11	9	18730	met-c-862	Glycoproteins	TRUE	reported	igd	2	TRUE	0.961288	0.038712	0.0022353	41.9565	0.00223554	18730	1.2e-06	392871	TRUE	6.42e-10
335	335	498	rs118096183	A	G	A	G	0.210383	0.00507365	0.049388	0.0533572	FALSE	FALSE	FALSE	ebi-a-GCST90013410	9	5772424	0.0241027	392871	0.83	Basal cell carcinoma || id:ebi-a-GCST90013410	Basal cell carcinoma	Basal cell carcinoma || ||	TRUE	igd	0.028788	5772424	2.83e-13	9	17537	met-c-862	Glycoproteins	TRUE	reported	igd	2	TRUE	0.950612	0.049388	0.00303614	53.4009	0.00303649	17537	1.13e-07	392871	TRUE	1.22e-12
336	336	505	rs11889427	A	G	A	G	0.076758	0.00349164	0.304982	0.29589	FALSE	FALSE	FALSE	ebi-a-GCST90013410	2	209966376	0.0118844	392871	0.77	Basal cell carcinoma || id:ebi-a-GCST90013410	Basal cell carcinoma	Basal cell carcinoma || ||	TRUE	igd	0.012745	209956645	1.76e-09	2	18731	met-c-862	Glycoproteins	TRUE	reported	igd	2	TRUE	0.695018	0.304982	0.00193271	36.2678	0.00193291	18731	2.2e-07	392871	TRUE	5.91e-09
337	337	506	rs11901164	C	A	C	A	0.06862	-0.0041927	0.336773	0.319924	FALSE	FALSE	FALSE	ebi-a-GCST90013410	2	212010493	0.0116531	392871	0.719999	Basal cell carcinoma || id:ebi-a-GCST90013410	Basal cell carcinoma	Basal cell carcinoma || ||	TRUE	igd	0.011765	212010493	5.6e-09	2	16507	met-c-862	Glycoproteins	TRUE	reported	igd	2	TRUE	0.663227	0.336773	0.00205663	34.0146	0.00205688	16507	3.3e-07	392871	TRUE	1.71e-08
338	338	546	rs12338205	A	G	A	G	0.079029	-0.00304215	0.234698	0.226976	FALSE	FALSE	FALSE	ebi-a-GCST90013410	9	5493994	0.0129778	392871	0.81	Basal cell carcinoma || id:ebi-a-GCST90013410	Basal cell carcinoma	Basal cell carcinoma || ||	TRUE	igd	0.012304	5493994	1.38e-10	9	18732	met-c-862	Glycoproteins	TRUE	reported	igd	2	TRUE	0.765302	0.234698	0.00219756	41.251	0.00219779	18732	1.4e-07	392871	TRUE	4.89e-10
339	339	657	rs12694211	G	T	G	T	0.155921	0.01625	0.51406	0.445508	FALSE	FALSE	FALSE	ebi-a-GCST90013410	2	211687158	0.0111132	392871	0.14	Basal cell carcinoma || id:ebi-a-GCST90013410	Basal cell carcinoma	Basal cell carcinoma || ||	TRUE	igd	0.010639	211687158	1.36e-48	2	18731	met-c-862	Glycoproteins	TRUE	reported	igd	2	TRUE	0.48594	0.48594	0.0113369	214.764	0.0113381	18731	5.44e-06	392871	TRUE	2.1e-44
340	340	672	rs13007126	G	A	G	A	0.076046	0.0289983	0.337223	0.321367	FALSE	FALSE	FALSE	ebi-a-GCST90013410	2	212209381	0.0116716	392871	0.0129999	Basal cell carcinoma || id:ebi-a-GCST90013410	Basal cell carcinoma	Basal cell carcinoma || ||	TRUE	igd	0.011195	212209381	1.14e-11	2	18729	met-c-862	Glycoproteins	TRUE	reported	igd	2	TRUE	0.662777	0.337223	0.00245766	46.1379	0.00245792	18729	1.57e-05	392871	TRUE	1.04e-09
341	341	673	rs13009426	T	C	T	C	0.162903	0.0172748	0.078209	0.0474664	FALSE	FALSE	FALSE	ebi-a-GCST90013410	2	212733879	0.025455	392871	0.5	Basal cell carcinoma || id:ebi-a-GCST90013410	Basal cell carcinoma	Basal cell carcinoma || ||	TRUE	igd	0.021181	212733879	1.53e-14	2	18728	met-c-862	Glycoproteins	TRUE	reported	igd	2	TRUE	0.921791	0.078209	0.0031485	59.1451	0.00314884	18728	1.17e-06	392871	TRUE	1.77e-13
342	342	674	rs13026255	C	T	C	T	0.063884	-0.0124165	0.367795	0.375183	FALSE	FALSE	FALSE	ebi-a-GCST90013410	2	212596915	0.0112817	392871	0.27	Basal cell carcinoma || id:ebi-a-GCST90013410	Basal cell carcinoma	Basal cell carcinoma || ||	TRUE	igd	0.011491	212596915	2.77e-08	2	16504	met-c-862	Glycoproteins	TRUE	reported	igd	2	TRUE	0.632205	0.367795	0.00186925	30.9041	0.00186947	16504	3.08e-06	392871	TRUE	1.76e-07
343	343	702	rs13298772	C	T	C	T	0.273079	0.0153204	0.053088	0.0502264	FALSE	FALSE	FALSE	ebi-a-GCST90013410	9	5934989	0.0246584	392871	0.53	Basal cell carcinoma || id:ebi-a-GCST90013410	Basal cell carcinoma	Basal cell carcinoma || ||	TRUE	igd	0.022751	5934989	3.74e-33	9	18732	met-c-862	Glycoproteins	TRUE	reported	igd	2	TRUE	0.946912	0.053088	0.00763245	144.055	0.00763326	18732	9.83e-07	392871	TRUE	5.27e-31
344	344	766	rs139728050	T	C	T	C	0.18288	-0.0578587	0.080388	0.0377097	FALSE	FALSE	FALSE	ebi-a-GCST90013410	2	212426588	0.0294148	392871	0.0490004	Basal cell carcinoma || id:ebi-a-GCST90013410	Basal cell carcinoma	Basal cell carcinoma || ||	TRUE	igd	0.022619	212426588	6.52e-16	2	18730	met-c-862	Glycoproteins	TRUE	reported	igd	2	TRUE	0.919612	0.080388	0.00347804	65.3641	0.00347841	18730	9.85e-06	392871	TRUE	7.73e-14
345	345	777	rs140360589	G	T	G	T	0.169245	0.0709826	0.03435	0.0226902	FALSE	FALSE	FALSE	ebi-a-GCST90013410	9	7158607	0.0353508	392871	0.0449997	Basal cell carcinoma || id:ebi-a-GCST90013410	Basal cell carcinoma	Basal cell carcinoma || ||	TRUE	igd	0.028238	7158607	2.11e-09	9	18730	met-c-862	Glycoproteins	TRUE	reported	igd	2	TRUE	0.96565	0.03435	0.00191423	35.9184	0.00191443	18730	1.03e-05	392871	TRUE	5.79e-08
346	346	783	rs141705179	A	G	A	G	0.257851	-0.0292046	0.021726	0.0107671	FALSE	FALSE	FALSE	ebi-a-GCST90013410	2	210745915	0.053344	392871	0.58	Basal cell carcinoma || id:ebi-a-GCST90013410	Basal cell carcinoma	Basal cell carcinoma || ||	TRUE	igd	0.043218	210745915	2.5e-09	2	17535	met-c-862	Glycoproteins	TRUE	reported	igd	2	TRUE	0.978274	0.021726	0.00202592	35.5925	0.00202615	17535	7.63e-07	392871	TRUE	1.05e-08
347	347	810	rs142843919	G	A	G	A	-0.193717	-0.0199944	0.034374	0.0123801	FALSE	FALSE	FALSE	ebi-a-GCST90013410	2	210439545	0.049724	392871	0.69	Basal cell carcinoma || id:ebi-a-GCST90013410	Basal cell carcinoma	Basal cell carcinoma || ||	TRUE	igd	0.032616	210439545	2.94e-09	2	18729	met-c-862	Glycoproteins	TRUE	reported	igd	2	TRUE	0.965626	0.034374	0.00187993	35.2718	0.00188013	18729	4.12e-07	392871	TRUE	1.1e-08
348	348	814	rs143955150	A	G	A	G	0.417099	-0.00245313	0.043832	0.0241387	FALSE	FALSE	FALSE	ebi-a-GCST90013410	2	211652327	0.0358921	392871	0.95	Basal cell carcinoma || id:ebi-a-GCST90013410	Basal cell carcinoma	Basal cell carcinoma || ||	TRUE	igd	0.029534	211652327	3.04e-45	2	17537	met-c-862	Glycoproteins	TRUE	reported	igd	2	TRUE	0.956168	0.043832	0.0112452	199.427	0.0112465	17537	1.19e-08	392871	TRUE	3.5e-43
349	349	821	rs144035272	A	T	A	T	0.314238	-0.015975	0.02591	0.0245579	FALSE	TRUE	FALSE	ebi-a-GCST90013410	2	211274172	0.0355612	392871	0.649999	Basal cell carcinoma || id:ebi-a-GCST90013410	Basal cell carcinoma	Basal cell carcinoma || ||	TRUE	igd	0.038063	211274172	1.59e-16	2	18731	met-c-862	Glycoproteins	TRUE	reported	igd	2	TRUE	0.97409	0.02591	0.00362554	68.1499	0.00362593	18731	5.14e-07	392871	TRUE	1.65e-15
350	350	887	rs146169358	T	C	T	C	0.257401	0.011337	0.022629	0.0105726	FALSE	FALSE	FALSE	ebi-a-GCST90013410	2	209616713	0.0529848	392871	0.83	Basal cell carcinoma || id:ebi-a-GCST90013410	Basal cell carcinoma	Basal cell carcinoma || ||	TRUE	igd	0.039367	209616713	6.43e-11	2	17537	met-c-862	Glycoproteins	TRUE	reported	igd	2	TRUE	0.977371	0.022629	0.00243188	42.7471	0.00243216	17537	1.17e-07	392871	TRUE	2.15e-10
351	351	890	rs146851439	T	C	T	C	0.162614	-0.000487485	0.044526	0.0341333	FALSE	FALSE	FALSE	ebi-a-GCST90013410	2	209077333	0.0299777	392871	0.99	Basal cell carcinoma || id:ebi-a-GCST90013410	Basal cell carcinoma	Basal cell carcinoma || ||	TRUE	igd	0.025695	209077333	2.55e-10	2	18728	met-c-862	Glycoproteins	TRUE	reported	igd	2	TRUE	0.955474	0.044526	0.00213402	40.0472	0.00213425	18728	6.73e-10	392871	TRUE	6.53e-10
352	352	891	rs1470498	C	T	C	T	-0.080591	-0.0338418	0.199834	0.182086	FALSE	FALSE	FALSE	ebi-a-GCST90013410	2	210219690	0.014174	392871	0.017	Basal cell carcinoma || id:ebi-a-GCST90013410	Basal cell carcinoma	Basal cell carcinoma || ||	TRUE	igd	0.013953	210219690	7.86e-09	2	16507	met-c-862	Glycoproteins	TRUE	reported	igd	2	TRUE	0.800166	0.199834	0.00201694	33.3569	0.00201718	16507	1.45e-05	392871	TRUE	2.26e-07
353	353	894	rs148041738	T	G	T	G	0.225132	0.00443759	0.020984	0.0127955	FALSE	FALSE	FALSE	ebi-a-GCST90013410	2	213039819	0.0483254	392871	0.93	Basal cell carcinoma || id:ebi-a-GCST90013410	Basal cell carcinoma	Basal cell carcinoma || ||	TRUE	igd	0.040718	213039819	3.3e-08	2	18729	met-c-862	Glycoproteins	TRUE	reported	igd	2	TRUE	0.979016	0.020984	0.00162959	30.5672	0.00162977	18729	2.15e-08	392871	TRUE	7.42e-08
354	354	899	rs149877929	T	C	T	C	-0.255094	-0.0393334	0.027008	0.0187394	FALSE	FALSE	FALSE	ebi-a-GCST90013410	2	211564540	0.0407243	392871	0.33	Basal cell carcinoma || id:ebi-a-GCST90013410	Basal cell carcinoma	Basal cell carcinoma || ||	TRUE	igd	0.032405	211564540	3.66e-15	2	18730	met-c-862	Glycoproteins	TRUE	reported	igd	2	TRUE	0.972992	0.027008	0.00329765	61.9627	0.003298	18730	2.37e-06	392871	TRUE	7.41e-14
355	355	1051	rs17748227	G	A	G	A	0.201517	0.0290959	0.035933	0.0279188	FALSE	FALSE	FALSE	ebi-a-GCST90013410	2	210716471	0.0324661	392871	0.37	Basal cell carcinoma || id:ebi-a-GCST90013410	Basal cell carcinoma	Basal cell carcinoma || ||	TRUE	igd	0.031403	210716471	1.44e-10	2	18727	met-c-862	Glycoproteins	TRUE	reported	igd	2	TRUE	0.964067	0.035933	0.00219411	41.1751	0.00219435	18727	2.04e-06	392871	TRUE	1.23e-09
356	356	1163	rs1864353	G	A	G	A	-0.117043	-0.00994134	0.106879	0.108189	FALSE	FALSE	FALSE	ebi-a-GCST90013410	2	211878438	0.0175238	392871	0.57	Basal cell carcinoma || id:ebi-a-GCST90013410	Basal cell carcinoma	Basal cell carcinoma || ||	TRUE	igd	0.017436	211878438	1.98e-11	2	18730	met-c-862	Glycoproteins	TRUE	reported	igd	2	TRUE	0.893121	0.106879	0.00240003	45.0558	0.00240028	18730	8.19e-07	392871	TRUE	1.24e-10
357	357	1206	rs190126699	G	A	G	A	0.184141	0.0370744	0.034877	0.0133033	FALSE	FALSE	FALSE	ebi-a-GCST90013410	2	211253315	0.0469112	392871	0.43	Basal cell carcinoma || id:ebi-a-GCST90013410	Basal cell carcinoma	Basal cell carcinoma || ||	TRUE	igd	0.030445	211253315	1.51e-09	2	18727	met-c-862	Glycoproteins	TRUE	reported	igd	2	TRUE	0.965123	0.034877	0.00194963	36.5782	0.00194984	18727	1.59e-06	392871	TRUE	9.55e-09
358	358	1233	rs1992855	C	T	C	T	0.061971	-0.00951312	0.409533	0.417673	FALSE	FALSE	FALSE	ebi-a-GCST90013410	3	125909669	0.0110444	392871	0.39	Basal cell carcinoma || id:ebi-a-GCST90013410	Basal cell carcinoma	Basal cell carcinoma || ||	TRUE	igd	0.010625	125909669	5.6e-09	3	18733	met-c-862	Glycoproteins	TRUE	reported	igd	2	TRUE	0.590467	0.409533	0.00181269	34.0152	0.00181288	18733	1.89e-06	392871	TRUE	3.53e-08
359	359	1286	rs2169387	G	A	G	A	-0.130064	0.00827432	0.86668	0.901	FALSE	FALSE	FALSE	ebi-a-GCST90013410	8	9181395	0.0183019	392871	0.649999	Basal cell carcinoma || id:ebi-a-GCST90013410	Basal cell carcinoma	Basal cell carcinoma || ||	TRUE	igd	0.01571	9181395	1.31e-16	8	18729	met-c-862	Glycoproteins	TRUE	reported	igd	2	TRUE	0.13332	0.13332	0.00364637	68.5355	0.00364676	18729	5.2e-07	392871	TRUE	1.38e-15
360	360	1307	rs2282162	A	G	A	G	-0.072139	0.0222711	0.46652	0.442826	FALSE	FALSE	FALSE	ebi-a-GCST90013410	9	6534466	0.0109772	392871	0.0420001	Basal cell carcinoma || id:ebi-a-GCST90013410	Basal cell carcinoma	Basal cell carcinoma || ||	TRUE	igd	0.010679	6534466	1.48e-11	9	18733	met-c-862	Glycoproteins	TRUE	reported	igd	2	TRUE	0.53348	0.46652	0.00243005	45.6281	0.00243031	18733	1.05e-05	392871	TRUE	7.09e-10
361	361	1308	rs2287598	G	A	G	A	0.102687	0.00465809	0.835212	0.849513	FALSE	FALSE	FALSE	ebi-a-GCST90013410	2	211523163	0.0152695	392871	0.760001	Basal cell carcinoma || id:ebi-a-GCST90013410	Basal cell carcinoma	Basal cell carcinoma || ||	TRUE	igd	0.015458	211523163	3.18e-11	2	16504	met-c-862	Glycoproteins	TRUE	reported	igd	2	TRUE	0.164788	0.164788	0.00266671	44.1237	0.00266703	16504	2.37e-07	392871	TRUE	1.17e-10
362	362	1309	rs2302908	T	C	T	C	-0.11793	-0.0278474	0.116906	0.0596198	FALSE	FALSE	FALSE	ebi-a-GCST90013410	2	211503736	0.0231839	392871	0.23	Basal cell carcinoma || id:ebi-a-GCST90013410	Basal cell carcinoma	Basal cell carcinoma || ||	TRUE	igd	0.016471	211503736	8.42e-13	2	18729	met-c-862	Glycoproteins	TRUE	reported	igd	2	TRUE	0.883094	0.116906	0.00272965	51.2581	0.00272994	18729	3.67e-06	392871	TRUE	1.63e-11
363	363	1310	rs2371011	G	A	G	A	0.115609	0.013789	0.361583	0.293445	FALSE	FALSE	FALSE	ebi-a-GCST90013410	2	211514492	0.0121175	392871	0.26	Basal cell carcinoma || id:ebi-a-GCST90013410	Basal cell carcinoma	Basal cell carcinoma || ||	TRUE	igd	0.011139	211514492	3.33e-25	2	18731	met-c-862	Glycoproteins	TRUE	reported	igd	2	TRUE	0.638417	0.361583	0.00571794	107.707	0.00571855	18731	3.3e-06	392871	TRUE	4.73e-23
364	364	1355	rs2542929	G	T	G	T	0.132802	-0.00153641	0.719377	0.709774	FALSE	FALSE	FALSE	ebi-a-GCST90013410	2	211711593	0.012071	392871	0.9	Basal cell carcinoma || id:ebi-a-GCST90013410	Basal cell carcinoma	Basal cell carcinoma || ||	TRUE	igd	0.01182	211711593	2.94e-29	2	18731	met-c-862	Glycoproteins	TRUE	reported	igd	2	TRUE	0.280623	0.280623	0.00669416	126.22	0.00669487	18731	4.12e-08	392871	TRUE	7.67e-28
365	365	1562	rs34023256	G	A	G	A	0.125689	0.0314919	0.165408	0.199122	FALSE	FALSE	FALSE	ebi-a-GCST90013410	2	211661935	0.013466	392871	0.0189998	Basal cell carcinoma || id:ebi-a-GCST90013410	Basal cell carcinoma	Basal cell carcinoma || ||	TRUE	igd	0.014126	211661138	6.04e-19	2	18730	met-c-862	Glycoproteins	TRUE	reported	igd	2	TRUE	0.834592	0.165408	0.00420907	79.1607	0.00420952	18730	1.39e-05	392871	TRUE	2.66e-16
366	366	1694	rs41272663	A	C	A	C	-0.160008	-0.0201369	0.266208	0.263616	FALSE	FALSE	FALSE	ebi-a-GCST90013410	2	211302627	0.012353	392871	0.1	Basal cell carcinoma || id:ebi-a-GCST90013410	Basal cell carcinoma	Basal cell carcinoma || ||	TRUE	igd	0.012142	211302627	1.28e-39	2	18728	met-c-862	Glycoproteins	TRUE	reported	igd	2	TRUE	0.733792	0.266208	0.00918762	173.643	0.00918859	18728	6.76e-06	392871	TRUE	6.84e-36
367	367	1806	rs4673618	A	G	A	G	-0.073759	-0.00389966	0.378755	0.379905	FALSE	FALSE	FALSE	ebi-a-GCST90013410	2	212310843	0.0112494	392871	0.73	Basal cell carcinoma || id:ebi-a-GCST90013410	Basal cell carcinoma	Basal cell carcinoma || ||	TRUE	igd	0.011589	212310843	2.02e-10	2	16504	met-c-862	Glycoproteins	TRUE	reported	igd	2	TRUE	0.621245	0.378755	0.00244841	40.5028	0.00244871	16504	3.06e-07	392871	TRUE	7.15e-10
368	368	1935	rs55663096	A	G	A	G	0.084205	-0.0026481	0.23498	0.198447	FALSE	FALSE	FALSE	ebi-a-GCST90013410	2	212406723	0.0135982	392871	0.85	Basal cell carcinoma || id:ebi-a-GCST90013410	Basal cell carcinoma	Basal cell carcinoma || ||	TRUE	igd	0.013081	212406723	1.26e-10	2	18729	met-c-862	Glycoproteins	TRUE	reported	igd	2	TRUE	0.76502	0.23498	0.0022076	41.4331	0.00220783	18729	9.65e-08	392871	TRUE	4.24e-10
369	369	1954	rs56212035	A	G	A	G	0.133451	-0.0253311	0.0646	0.088702	FALSE	FALSE	FALSE	ebi-a-GCST90013410	2	208014478	0.0195429	392871	0.19	Basal cell carcinoma || id:ebi-a-GCST90013410	Basal cell carcinoma	Basal cell carcinoma || ||	TRUE	igd	0.024211	208014478	3.63e-08	2	18726	met-c-862	Glycoproteins	TRUE	reported	igd	2	TRUE	0.9354	0.0646	0.00161983	30.3789	0.00162	18726	4.28e-06	392871	TRUE	3.27e-07
370	370	2130	rs62201970	C	T	C	T	0.392218	-0.00447985	0.01549	0.0172854	FALSE	FALSE	FALSE	ebi-a-GCST90013410	2	211596440	0.0416274	392871	0.91	Basal cell carcinoma || id:ebi-a-GCST90013410	Basal cell carcinoma	Basal cell carcinoma || ||	TRUE	igd	0.049835	211596440	3.71e-15	2	18731	met-c-862	Glycoproteins	TRUE	reported	igd	2	TRUE	0.98451	0.01549	0.00329603	61.9355	0.00329638	18731	2.95e-08	392871	TRUE	1.83e-14
371	371	2131	rs62203712	A	G	A	G	0.123222	-0.00149927	0.106483	0.102009	FALSE	FALSE	FALSE	ebi-a-GCST90013410	2	211397410	0.0181165	392871	0.93	Basal cell carcinoma || id:ebi-a-GCST90013410	Basal cell carcinoma	Basal cell carcinoma || ||	TRUE	igd	0.017422	211397410	1.58e-12	2	18730	met-c-862	Glycoproteins	TRUE	reported	igd	2	TRUE	0.893517	0.106483	0.00266369	50.0189	0.00266398	18730	1.74e-08	392871	TRUE	5.61e-12
372	372	2132	rs62203749	T	A	T	A	0.474234	0.0276152	0.015221	0.0228405	FALSE	TRUE	FALSE	ebi-a-GCST90013410	2	211539983	0.0362592	392871	0.450001	Basal cell carcinoma || id:ebi-a-GCST90013410	Basal cell carcinoma	Basal cell carcinoma || ||	TRUE	igd	0.052938	211539983	3.49e-19	2	18729	met-c-862	Glycoproteins	TRUE	reported	igd	2	TRUE	0.984779	0.015221	0.00426657	80.2424	0.00426702	18729	1.48e-06	392871	TRUE	9.23e-18
373	373	2137	rs62568995	T	C	T	C	0.200087	-0.025875	0.033264	0.0416053	FALSE	FALSE	FALSE	ebi-a-GCST90013410	9	6580479	0.0274293	392871	0.35	Basal cell carcinoma || id:ebi-a-GCST90013410	Basal cell carcinoma	Basal cell carcinoma || ||	TRUE	igd	0.03155	6580479	2.34e-10	9	18729	met-c-862	Glycoproteins	TRUE	reported	igd	2	TRUE	0.966736	0.033264	0.00214285	40.2154	0.00214308	18729	2.27e-06	392871	TRUE	2.07e-09
374	374	2299	rs67225130	G	A	G	A	-0.174162	0.00272131	0.251899	0.255588	FALSE	FALSE	FALSE	ebi-a-GCST90013410	2	211723745	0.0125368	392871	0.83	Basal cell carcinoma || id:ebi-a-GCST90013410	Basal cell carcinoma	Basal cell carcinoma || ||	TRUE	igd	0.012068	211723745	3.62e-47	2	18730	met-c-862	Glycoproteins	TRUE	reported	igd	2	TRUE	0.748101	0.251899	0.0109975	208.252	0.0109987	18730	1.2e-07	392871	TRUE	1.07e-44
375	375	2318	rs6752652	G	A	G	A	-0.198557	0.00810466	0.517106	0.543889	FALSE	FALSE	FALSE	ebi-a-GCST90013410	2	211549240	0.0109716	392871	0.46	Basal cell carcinoma || id:ebi-a-GCST90013410	Basal cell carcinoma	Basal cell carcinoma || ||	TRUE	igd	0.010544	211549240	4.69e-79	2	18732	met-c-862	Glycoproteins	TRUE	reported	igd	2	TRUE	0.482894	0.482894	0.0185794	354.579	0.0185813	18732	1.39e-06	392871	TRUE	7.14e-74
376	376	2334	rs6756888	G	A	G	A	-0.091013	-0.0162215	0.631887	0.74091	FALSE	FALSE	FALSE	ebi-a-GCST90013410	2	209707255	0.0123295	392871	0.19	Basal cell carcinoma || id:ebi-a-GCST90013410	Basal cell carcinoma	Basal cell carcinoma || ||	TRUE	igd	0.011917	209697354	2.32e-14	2	18729	met-c-862	Glycoproteins	TRUE	reported	igd	2	TRUE	0.368113	0.368113	0.00310462	58.3212	0.00310495	18729	4.41e-06	392871	TRUE	7.14e-13
377	377	2372	rs7012637	A	G	A	G	-0.060118	0.0178061	0.4934	0.473125	FALSE	FALSE	FALSE	ebi-a-GCST90013410	8	9173209	0.0109963	392871	0.11	Basal cell carcinoma || id:ebi-a-GCST90013410	Basal cell carcinoma	Basal cell carcinoma || ||	TRUE	igd	0.010744	9173209	2.26e-08	8	18730	met-c-862	Glycoproteins	TRUE	reported	igd	2	TRUE	0.5066	0.4934	0.00166884	31.3062	0.00166902	18730	6.67e-06	392871	TRUE	3.06e-07
378	378	2475	rs72930538	T	C	T	C	-0.216287	8.24e-05	0.03217	0.0422372	FALSE	FALSE	FALSE	ebi-a-GCST90013410	2	211340210	0.0270136	392871	1	Basal cell carcinoma || id:ebi-a-GCST90013410	Basal cell carcinoma	Basal cell carcinoma || ||	TRUE	igd	0.031012	211340210	3.19e-12	2	18729	met-c-862	Glycoproteins	TRUE	reported	igd	2	TRUE	0.96783	0.03217	0.00259036	48.6357	0.00259064	18729	2.37e-11	392871	TRUE	9.76e-12
379	379	2476	rs72935806	G	A	G	A	-0.203639	0.064983	0.047096	0.0207682	FALSE	FALSE	FALSE	ebi-a-GCST90013410	2	211601346	0.0370439	392871	0.0790005	Basal cell carcinoma || id:ebi-a-GCST90013410	Basal cell carcinoma	Basal cell carcinoma || ||	TRUE	igd	0.025329	211601346	9.45e-16	2	18730	met-c-862	Glycoproteins	TRUE	reported	igd	2	TRUE	0.952904	0.047096	0.00343916	64.6308	0.00343952	18730	7.83e-06	392871	TRUE	7.67e-14
380	380	2478	rs72949273	A	G	A	G	0.370091	0.0302458	0.044587	0.0158424	FALSE	FALSE	FALSE	ebi-a-GCST90013410	2	211842079	0.0428619	392871	0.48	Basal cell carcinoma || id:ebi-a-GCST90013410	Basal cell carcinoma	Basal cell carcinoma || ||	TRUE	igd	0.027842	211842079	2.82e-40	2	16501	met-c-862	Glycoproteins	TRUE	reported	igd	2	TRUE	0.955413	0.044587	0.0105945	176.67	0.0105958	16501	1.27e-06	392871	TRUE	7.88e-38
381	381	2600	rs7425448	T	C	T	C	0.099585	0.00649539	0.277667	0.18176	FALSE	FALSE	FALSE	ebi-a-GCST90013410	2	212558540	0.0140344	392871	0.64	Basal cell carcinoma || id:ebi-a-GCST90013410	Basal cell carcinoma	Basal cell carcinoma || ||	TRUE	igd	0.012624	212558540	3.21e-15	2	16506	met-c-862	Glycoproteins	TRUE	reported	igd	2	TRUE	0.722333	0.277667	0.00375593	62.2216	0.00375639	16506	5.45e-07	392871	TRUE	2.35e-14
382	382	2607	rs74753815	C	A	C	A	0.140231	0.0172873	0.218781	0.201705	FALSE	FALSE	FALSE	ebi-a-GCST90013410	2	211220151	0.0135728	392871	0.2	Basal cell carcinoma || id:ebi-a-GCST90013410	Basal cell carcinoma	Basal cell carcinoma || ||	TRUE	igd	0.013022	211220151	5.2e-27	2	18729	met-c-862	Glycoproteins	TRUE	reported	igd	2	TRUE	0.781219	0.218781	0.00615371	115.954	0.00615437	18729	4.13e-06	392871	TRUE	1.34e-24
383	383	2624	rs7570368	A	C	A	C	-0.073769	-0.00799465	0.190298	0.200384	FALSE	FALSE	FALSE	ebi-a-GCST90013410	2	208197055	0.0136199	392871	0.56	Basal cell carcinoma || id:ebi-a-GCST90013410	Basal cell carcinoma	Basal cell carcinoma || ||	TRUE	igd	0.013358	208197055	3.42e-08	2	18732	met-c-862	Glycoproteins	TRUE	reported	igd	2	TRUE	0.809702	0.190298	0.00162545	30.4943	0.00162563	18732	8.77e-07	392871	TRUE	1.38e-07
384	384	2627	rs75764781	C	T	C	T	0.240739	0.0377458	0.031733	0.0231043	FALSE	FALSE	FALSE	ebi-a-GCST90013410	2	210175781	0.0354867	392871	0.29	Basal cell carcinoma || id:ebi-a-GCST90013410	Basal cell carcinoma	Basal cell carcinoma || ||	TRUE	igd	0.033366	210175781	5.62e-13	2	17538	met-c-862	Glycoproteins	TRUE	reported	igd	2	TRUE	0.968267	0.031733	0.00295949	52.0517	0.00295983	17538	2.88e-06	392871	TRUE	8.16e-12
385	385	2730	rs77598098	A	G	A	G	0.063074	0.0255176	0.313613	0.327276	FALSE	FALSE	FALSE	ebi-a-GCST90013410	2	210653482	0.0115712	392871	0.0269998	Basal cell carcinoma || id:ebi-a-GCST90013410	Basal cell carcinoma	Basal cell carcinoma || ||	TRUE	igd	0.011456	210653482	3.76e-08	2	18729	met-c-862	Glycoproteins	TRUE	reported	igd	2	TRUE	0.686387	0.313613	0.00161591	30.3102	0.00161608	18729	1.24e-05	392871	TRUE	9.24e-07
386	386	2746	rs78600267	G	T	G	T	0.234518	-0.0327085	0.037988	0.0435197	FALSE	FALSE	FALSE	ebi-a-GCST90013410	2	211988331	0.0272417	392871	0.23	Basal cell carcinoma || id:ebi-a-GCST90013410	Basal cell carcinoma	Basal cell carcinoma || ||	TRUE	igd	0.032713	211988331	7.87e-13	2	18729	met-c-862	Glycoproteins	TRUE	reported	igd	2	TRUE	0.962012	0.037988	0.00273657	51.3884	0.00273686	18729	3.67e-06	392871	TRUE	1.54e-11
387	387	2748	rs78815845	C	T	C	T	0.204203	-0.0256854	0.045737	0.0356742	FALSE	FALSE	FALSE	ebi-a-GCST90013410	2	210905194	0.0297859	392871	0.39	Basal cell carcinoma || id:ebi-a-GCST90013410	Basal cell carcinoma	Basal cell carcinoma || ||	TRUE	igd	0.026645	210905194	1.89e-14	2	17538	met-c-862	Glycoproteins	TRUE	reported	igd	2	TRUE	0.954263	0.045737	0.0033378	58.7277	0.00333818	17538	1.89e-06	392871	TRUE	2.56e-13
388	388	315	rs115849089	A	G	A	G	-0.105483	-0.0100051	0.101418	0.114997	FALSE	FALSE	FALSE	ebi-a-GCST90013410	8	19912370	0.0170649	392871	0.56	Basal cell carcinoma || id:ebi-a-GCST90013410	Basal cell carcinoma	Basal cell carcinoma || ||	TRUE	igd	0.017163	19912370	1.29e-09	8	19265	met-c-863	Glycoprotein acetyls	TRUE	reported	igd	2	TRUE	0.898582	0.101418	0.00195686	37.7688	0.00195706	19265	8.75e-07	392871	TRUE	4.31e-09
389	389	371	rs116302332	T	C	T	C	0.223929	0.0482196	0.021984	0.0212115	FALSE	FALSE	FALSE	ebi-a-GCST90013410	4	75370891	0.0371071	392871	0.19	Basal cell carcinoma || id:ebi-a-GCST90013410	Basal cell carcinoma	Basal cell carcinoma || ||	TRUE	igd	0.039661	75370891	2.47e-08	4	19266	met-c-863	Glycoprotein acetyls	TRUE	reported	igd	2	TRUE	0.978016	0.021984	0.0016519	31.8749	0.00165207	19266	4.3e-06	392871	TRUE	1.7e-07
390	390	398	rs11648622	A	G	A	G	-0.083803	0.0123668	0.281951	0.261413	FALSE	FALSE	FALSE	ebi-a-GCST90013410	16	72193036	0.0123454	392871	0.32	Basal cell carcinoma || id:ebi-a-GCST90013410	Basal cell carcinoma	Basal cell carcinoma || ||	TRUE	igd	0.011353	72193036	3.12e-13	16	19269	met-c-863	Glycoprotein acetyls	TRUE	reported	igd	2	TRUE	0.718049	0.281951	0.00281976	54.482	0.00282005	19269	2.55e-06	392871	TRUE	2.81e-12
391	391	501	rs118182637	C	T	C	T	-0.1388	-0.0612961	0.066118	0.0101477	FALSE	FALSE	FALSE	ebi-a-GCST90013410	16	72294132	0.0557079	392871	0.27	Basal cell carcinoma || id:ebi-a-GCST90013410	Basal cell carcinoma	Basal cell carcinoma || ||	TRUE	igd	0.020939	72294132	5.92e-11	16	19263	met-c-863	Glycoprotein acetyls	TRUE	reported	igd	2	TRUE	0.933882	0.066118	0.0022759	43.9361	0.00227614	19263	3.08e-06	392871	TRUE	4.62e-10
392	392	558	rs12445401	G	A	G	A	-0.119032	0.0224415	0.19022	0.189319	FALSE	FALSE	FALSE	ebi-a-GCST90013410	16	72148419	0.0137658	392871	0.1	Basal cell carcinoma || id:ebi-a-GCST90013410	Basal cell carcinoma	Basal cell carcinoma || ||	TRUE	igd	0.012994	72148419	1.48e-19	16	19265	met-c-863	Glycoprotein acetyls	TRUE	reported	igd	2	TRUE	0.80978	0.19022	0.00433696	83.9067	0.0043374	19265	6.76e-06	392871	TRUE	9.1e-18
393	393	593	rs1260326	C	T	C	T	-0.087164	-0.00240918	0.636583	0.604912	FALSE	FALSE	FALSE	ebi-a-GCST90013410	2	27730940	0.0110869	392871	0.83	Basal cell carcinoma || id:ebi-a-GCST90013410	Basal cell carcinoma	Basal cell carcinoma || ||	TRUE	igd	0.010619	27730940	5.24e-16	2	19270	met-c-863	Glycoprotein acetyls	TRUE	reported	igd	2	TRUE	0.363417	0.363417	0.00348425	67.3693	0.00348461	19270	1.2e-07	392871	TRUE	1.69e-15
394	394	697	rs13234157	A	C	A	C	-0.110069	-0.00723128	0.122844	0.128423	FALSE	FALSE	FALSE	ebi-a-GCST90013410	7	73020337	0.0162523	392871	0.66	Basal cell carcinoma || id:ebi-a-GCST90013410	Basal cell carcinoma	Basal cell carcinoma || ||	TRUE	igd	0.015818	72971728	6.36e-12	7	19264	met-c-863	Glycoprotein acetyls	TRUE	reported	igd	2	TRUE	0.877156	0.122844	0.00250721	48.4152	0.00250747	19264	5.04e-07	392871	TRUE	2.16e-11
395	395	824	rs144064722	G	A	G	A	0.189054	0.0800079	0.025261	0.0229864	FALSE	FALSE	FALSE	ebi-a-GCST90013410	4	73406173	0.0350017	392871	0.0219999	Basal cell carcinoma || id:ebi-a-GCST90013410	Basal cell carcinoma	Basal cell carcinoma || ||	TRUE	igd	0.034025	73406173	4.09e-08	4	19263	met-c-863	Glycoprotein acetyls	TRUE	reported	igd	2	TRUE	0.974739	0.025261	0.00160013	30.8696	0.0016003	19263	1.33e-05	392871	TRUE	8.26e-07
396	396	892	rs147505098	A	G	A	G	0.164779	0.0119466	0.036061	0.0226636	FALSE	FALSE	FALSE	ebi-a-GCST90013410	16	71967886	0.0363298	392871	0.74	Basal cell carcinoma || id:ebi-a-GCST90013410	Basal cell carcinoma	Basal cell carcinoma || ||	TRUE	igd	0.028482	71967886	1.11e-08	16	19265	met-c-863	Glycoprotein acetyls	TRUE	reported	igd	2	TRUE	0.963939	0.036061	0.00173436	33.4671	0.00173454	19265	2.75e-07	392871	TRUE	2.47e-08
397	397	942	rs152828	C	T	C	T	0.098302	-0.00209487	0.903824	0.892755	FALSE	FALSE	FALSE	ebi-a-GCST90013410	16	72123886	0.0175016	392871	0.9	Basal cell carcinoma || id:ebi-a-GCST90013410	Basal cell carcinoma	Basal cell carcinoma || ||	TRUE	igd	0.017447	72123886	2.64e-08	16	19267	met-c-863	Glycoprotein acetyls	TRUE	reported	igd	2	TRUE	0.096176	0.096176	0.00164496	31.7423	0.00164513	19267	3.65e-08	392871	TRUE	4.41e-08
398	398	1426	rs28929474	T	C	T	C	-0.286434	0.0666745	0.018453	0.0199989	FALSE	FALSE	FALSE	ebi-a-GCST90013410	14	94844947	0.0376713	392871	0.0769999	Basal cell carcinoma || id:ebi-a-GCST90013410	Basal cell carcinoma	Basal cell carcinoma || ||	TRUE	igd	0.038711	94844947	2.74e-13	14	19267	met-c-863	Glycoprotein acetyls	TRUE	reported	igd	2	TRUE	0.981547	0.018453	0.00283357	54.7438	0.00283386	19267	7.97e-06	392871	TRUE	8.03e-12
399	399	2608	rs74803415	A	G	A	G	-0.090242	0.0125755	0.136211	0.122666	FALSE	FALSE	FALSE	ebi-a-GCST90013410	16	72055856	0.0164903	392871	0.450001	Basal cell carcinoma || id:ebi-a-GCST90013410	Basal cell carcinoma	Basal cell carcinoma || ||	TRUE	igd	0.015108	72055856	3.68e-09	16	19266	met-c-863	Glycoprotein acetyls	TRUE	reported	igd	2	TRUE	0.863789	0.136211	0.00184845	35.6745	0.00184864	19266	1.48e-06	392871	TRUE	1.47e-08
400	400	2609	rs75121478	G	A	G	A	-0.122438	-0.0155654	0.092165	0.0306034	FALSE	FALSE	FALSE	ebi-a-GCST90013410	16	71625501	0.0317628	392871	0.62	Basal cell carcinoma || id:ebi-a-GCST90013410	Basal cell carcinoma	Basal cell carcinoma || ||	TRUE	igd	0.018387	71625501	4.85e-11	16	19264	met-c-863	Glycoprotein acetyls	TRUE	reported	igd	2	TRUE	0.907835	0.092165	0.0022965	44.3369	0.00229673	19264	6.11e-07	392871	TRUE	1.63e-10
401	401	2728	rs77303550	T	C	T	C	0.15289	-0.0227107	0.186285	0.191843	FALSE	FALSE	FALSE	ebi-a-GCST90013410	16	72079657	0.013901	392871	0.1	Basal cell carcinoma || id:ebi-a-GCST90013410	Basal cell carcinoma	Basal cell carcinoma || ||	TRUE	igd	0.013242	72079657	4.04e-30	16	19267	met-c-863	Glycoprotein acetyls	TRUE	reported	igd	2	TRUE	0.813715	0.186285	0.00687135	133.293	0.00687206	19267	6.79e-06	392871	TRUE	1.08e-27
402	402	2876	rs811053	T	A	T	A	0.09137	-0.000195258	0.295837	0.239182	FALSE	TRUE	FALSE	ebi-a-GCST90013410	16	72251288	0.0128314	392871	0.99	Basal cell carcinoma || id:ebi-a-GCST90013410	Basal cell carcinoma	Basal cell carcinoma || ||	TRUE	igd	0.011374	72251288	2.14e-15	16	19264	met-c-863	Glycoprotein acetyls	TRUE	reported	igd	2	TRUE	0.704163	0.295837	0.00333873	64.5261	0.00333908	19264	5.89e-10	392871	TRUE	4.67e-15
403	403	2903	rs9302635	C	T	C	T	0.121428	-0.0190018	0.174829	0.181728	FALSE	FALSE	FALSE	ebi-a-GCST90013410	16	72144174	0.0141397	392871	0.18	Basal cell carcinoma || id:ebi-a-GCST90013410	Basal cell carcinoma	Basal cell carcinoma || ||	TRUE	igd	0.013435	72144174	4.44e-19	16	19270	met-c-863	Glycoprotein acetyls	TRUE	reported	igd	2	TRUE	0.825171	0.174829	0.00422127	81.6803	0.00422171	19270	4.6e-06	392871	TRUE	1.5e-17
404	404	2973	rs964184	C	G	C	G	-0.105417	-0.0174041	0.857706	0.866982	FALSE	TRUE	FALSE	ebi-a-GCST90013410	11	116648917	0.0158775	392871	0.27	Basal cell carcinoma || id:ebi-a-GCST90013410	Basal cell carcinoma	Basal cell carcinoma || ||	TRUE	igd	0.01456	116648917	8.7e-13	11	19268	met-c-863	Glycoprotein acetyls	TRUE	reported	igd	2	TRUE	0.142294	0.142294	0.0027132	52.4147	0.00271348	19268	3.06e-06	392871	TRUE	8.58e-12
405	405	142	rs111894427	T	C	T	C	0.133814	0.0060295	0.052024	0.0320943	FALSE	FALSE	FALSE	ebi-a-GCST90013410	11	116721405	0.0307899	392871	0.84	Basal cell carcinoma || id:ebi-a-GCST90013410	Basal cell carcinoma	Basal cell carcinoma || ||	TRUE	igd	0.02204	116721405	1.83e-09	11	21552	met-c-864	Total cholesterol in HDL	TRUE	reported	igd	2	TRUE	0.947976	0.052024	0.00170746	36.8587	0.00170762	21552	9.76e-08	392871	TRUE	4.49e-09
406	406	455	rs116994428	A	G	A	G	0.219913	-0.154991	0.020728	0.012445	FALSE	FALSE	FALSE	ebi-a-GCST90013410	16	56811400	0.0525534	392871	0.0032	Basal cell carcinoma || id:ebi-a-GCST90013410	Basal cell carcinoma	Basal cell carcinoma || ||	TRUE	igd	0.039107	56811400	2.57e-08	16	19266	met-c-864	Total cholesterol in HDL	TRUE	reported	igd	2	TRUE	0.979272	0.020728	0.00163866	31.619	0.00163883	19266	2.21e-05	392871	TRUE	1.23e-06
407	407	504	rs11865000	A	G	A	G	-0.09164	-0.000574457	0.105803	0.0967718	FALSE	FALSE	FALSE	ebi-a-GCST90013410	16	56865374	0.0183376	392871	0.98	Basal cell carcinoma || id:ebi-a-GCST90013410	Basal cell carcinoma	Basal cell carcinoma || ||	TRUE	igd	0.016264	56865374	2.41e-08	16	21552	met-c-864	Total cholesterol in HDL	TRUE	reported	igd	2	TRUE	0.894197	0.105803	0.00147092	31.745	0.00147105	21552	2.5e-09	392871	TRUE	4.31e-08
408	408	889	rs1461729	G	A	G	A	0.093989	0.0172323	0.869708	0.898416	FALSE	FALSE	FALSE	ebi-a-GCST90013410	8	9187242	0.0180816	392871	0.34	Basal cell carcinoma || id:ebi-a-GCST90013410	Basal cell carcinoma	Basal cell carcinoma || ||	TRUE	igd	0.014485	9187242	1.32e-10	8	21552	met-c-864	Total cholesterol in HDL	TRUE	reported	igd	2	TRUE	0.130292	0.130292	0.00194976	42.0995	0.00194994	21552	2.31e-06	392871	TRUE	1.07e-09
409	409	974	rs16940810	T	C	T	C	0.186188	0.0205777	0.031282	0.0266874	FALSE	FALSE	FALSE	ebi-a-GCST90013410	15	59115159	0.0333034	392871	0.54	Basal cell carcinoma || id:ebi-a-GCST90013410	Basal cell carcinoma	Basal cell carcinoma || ||	TRUE	igd	0.029739	59115159	5.67e-10	15	20056	met-c-864	Total cholesterol in HDL	TRUE	reported	igd	2	TRUE	0.968718	0.031282	0.00195056	39.1929	0.00195075	20056	9.72e-07	392871	TRUE	2.39e-09
410	410	1047	rs174594	A	C	A	C	0.068823	0.035687	0.58932	0.625767	FALSE	FALSE	FALSE	ebi-a-GCST90013410	11	61619829	0.0113059	392871	0.0016	Basal cell carcinoma || id:ebi-a-GCST90013410	Basal cell carcinoma	Basal cell carcinoma || ||	TRUE	igd	0.010278	61619829	3.35e-11	11	21551	met-c-864	Total cholesterol in HDL	TRUE	reported	igd	2	TRUE	0.41068	0.41068	0.00207625	44.8342	0.00207644	21551	2.54e-05	392871	TRUE	6.73e-09
411	411	1060	rs17821298	A	C	A	C	0.072952	0.00876127	0.233319	0.243152	FALSE	FALSE	FALSE	ebi-a-GCST90013410	15	58690738	0.0127001	392871	0.49	Basal cell carcinoma || id:ebi-a-GCST90013410	Basal cell carcinoma	Basal cell carcinoma || ||	TRUE	igd	0.011725	58690738	7.23e-10	15	21551	met-c-864	Total cholesterol in HDL	TRUE	reported	igd	2	TRUE	0.766681	0.233319	0.00179309	38.7087	0.00179325	21551	1.21e-06	392871	TRUE	3.66e-09
412	412	1085	rs1800777	A	G	A	G	-0.255304	0.000936928	0.024939	0.0392661	FALSE	FALSE	FALSE	ebi-a-GCST90013410	16	57017319	0.0278798	392871	0.97	Basal cell carcinoma || id:ebi-a-GCST90013410	Basal cell carcinoma	Basal cell carcinoma || ||	TRUE	igd	0.035096	57017319	5.88e-13	16	19269	met-c-864	Total cholesterol in HDL	TRUE	reported	igd	2	TRUE	0.975061	0.024939	0.00273873	52.9121	0.00273902	19269	2.87e-09	392871	TRUE	1.32e-12
413	413	1094	rs1800961	T	C	T	C	-0.15675	-0.0177478	0.036404	0.0311896	FALSE	FALSE	FALSE	ebi-a-GCST90013410	20	43042364	0.0314156	392871	0.57	Basal cell carcinoma || id:ebi-a-GCST90013410	Basal cell carcinoma	Basal cell carcinoma || ||	TRUE	igd	0.026493	43042364	4.67e-09	20	21555	met-c-864	Total cholesterol in HDL	TRUE	reported	igd	2	TRUE	0.963596	0.036404	0.00162144	35.0036	0.00162159	21555	8.12e-07	392871	TRUE	1.8e-08
414	414	1185	rs1883025	T	C	T	C	-0.076062	-0.0216055	0.193655	0.254041	FALSE	FALSE	FALSE	ebi-a-GCST90013410	9	107664301	0.0125168	392871	0.0840001	Basal cell carcinoma || id:ebi-a-GCST90013410	Basal cell carcinoma	Basal cell carcinoma || ||	TRUE	igd	0.01246	107664301	1.5e-09	9	21552	met-c-864	Total cholesterol in HDL	TRUE	reported	igd	2	TRUE	0.806345	0.193655	0.00172608	37.2614	0.00172624	21552	7.58e-06	392871	TRUE	2.89e-08
415	415	1248	rs2070895	A	G	A	G	0.130965	0.00485019	0.244775	0.219043	FALSE	FALSE	FALSE	ebi-a-GCST90013410	15	58723939	0.0131115	392871	0.709999	Basal cell carcinoma || id:ebi-a-GCST90013410	Basal cell carcinoma	Basal cell carcinoma || ||	TRUE	igd	0.011642	58723939	7.97e-29	15	21553	met-c-864	Total cholesterol in HDL	TRUE	reported	igd	2	TRUE	0.755225	0.244775	0.00583721	126.536	0.00583775	21553	3.48e-07	392871	TRUE	1.83e-27
416	416	1334	rs247617	A	C	A	C	0.227319	-0.0155785	0.297503	0.323509	FALSE	FALSE	FALSE	ebi-a-GCST90013410	16	56990716	0.0116377	392871	0.18	Basal cell carcinoma || id:ebi-a-GCST90013410	Basal cell carcinoma	Basal cell carcinoma || ||	TRUE	igd	0.010776	56990716	5.76e-97	16	21550	met-c-864	Total cholesterol in HDL	TRUE	reported	igd	2	TRUE	0.702497	0.297503	0.0202317	444.955	0.0202335	21550	4.56e-06	392871	TRUE	2.05e-90
417	417	1364	rs261291	C	T	C	T	0.128746	0.00213636	0.373202	0.356608	FALSE	FALSE	FALSE	ebi-a-GCST90013410	15	58680178	0.0113543	392871	0.85	Basal cell carcinoma || id:ebi-a-GCST90013410	Basal cell carcinoma	Basal cell carcinoma || ||	TRUE	igd	0.010195	58680178	6.8e-36	15	21552	met-c-864	Total cholesterol in HDL	TRUE	reported	igd	2	TRUE	0.626798	0.373202	0.0073452	159.46	0.00734588	21552	9.01e-08	392871	TRUE	1.96e-34
418	418	1453	rs289743	A	G	A	G	-0.087515	-0.0108159	0.666276	0.700966	FALSE	FALSE	FALSE	ebi-a-GCST90013410	16	57018102	0.0120292	392871	0.37	Basal cell carcinoma || id:ebi-a-GCST90013410	Basal cell carcinoma	Basal cell carcinoma || ||	TRUE	igd	0.010421	57017796	9.14e-17	16	21548	met-c-864	Total cholesterol in HDL	TRUE	reported	igd	2	TRUE	0.333724	0.333724	0.00326227	70.519	0.00326257	21548	2.06e-06	392871	TRUE	1.62e-15
419	419	1461	rs291	C	T	C	T	0.096436	-0.0040444	0.23101	0.234444	FALSE	FALSE	FALSE	ebi-a-GCST90013410	8	19815852	0.0128312	392871	0.75	Basal cell carcinoma || id:ebi-a-GCST90013410	Basal cell carcinoma	Basal cell carcinoma || ||	TRUE	igd	0.011678	19815852	2.9e-16	8	21548	met-c-864	Total cholesterol in HDL	TRUE	reported	igd	2	TRUE	0.76899	0.23101	0.00315473	68.1869	0.00315502	21548	2.53e-07	392871	TRUE	1.66e-15
420	420	1697	rs4149307	T	C	T	C	0.096471	0.00251989	0.222262	0.153462	FALSE	FALSE	FALSE	ebi-a-GCST90013410	9	107589744	0.0150159	392871	0.87	Basal cell carcinoma || id:ebi-a-GCST90013410	Basal cell carcinoma	Basal cell carcinoma || ||	TRUE	igd	0.017252	107589744	3.08e-08	9	18267	met-c-864	Total cholesterol in HDL	TRUE	reported	igd	2	TRUE	0.777738	0.222262	0.00170885	31.2656	0.00170904	18267	7.17e-08	392871	TRUE	5.66e-08
421	421	1951	rs55995508	A	G	A	G	0.161365	-0.027003	0.047917	0.0267387	FALSE	FALSE	FALSE	ebi-a-GCST90013410	16	56827946	0.0341493	392871	0.43	Basal cell carcinoma || id:ebi-a-GCST90013410	Basal cell carcinoma	Basal cell carcinoma || ||	TRUE	igd	0.025281	56827946	2.61e-10	16	19271	met-c-864	Total cholesterol in HDL	TRUE	reported	igd	2	TRUE	0.952083	0.047917	0.00210964	40.7366	0.00210986	19271	1.59e-06	392871	TRUE	1.37e-09
422	422	2039	rs6065904	A	G	A	G	-0.066268	0.0122095	0.228691	0.214969	FALSE	FALSE	FALSE	ebi-a-GCST90013410	20	44534651	0.0131418	392871	0.35	Basal cell carcinoma || id:ebi-a-GCST90013410	Basal cell carcinoma	Basal cell carcinoma || ||	TRUE	igd	0.011699	44534651	2.03e-08	20	21554	met-c-864	Total cholesterol in HDL	TRUE	reported	igd	2	TRUE	0.771309	0.228691	0.0014864	32.0826	0.00148654	21554	2.2e-06	392871	TRUE	1.15e-07
423	423	2185	rs6499857	C	G	C	G	-0.073903	0.00701762	0.219017	0.176603	FALSE	TRUE	FALSE	ebi-a-GCST90013410	16	56935090	0.0142254	392871	0.62	Basal cell carcinoma || id:ebi-a-GCST90013410	Basal cell carcinoma	Basal cell carcinoma || ||	TRUE	igd	0.01197	56935090	9.77e-10	16	21554	met-c-864	Total cholesterol in HDL	TRUE	reported	igd	2	TRUE	0.780983	0.219017	0.00176539	38.115	0.00176555	21554	6.19e-07	392871	TRUE	3.7e-09
424	424	2193	rs6507939	C	A	C	A	0.092625	0.00560018	0.843389	0.851185	FALSE	FALSE	FALSE	ebi-a-GCST90013410	18	47176261	0.015361	392871	0.719999	Basal cell carcinoma || id:ebi-a-GCST90013410	Basal cell carcinoma	Basal cell carcinoma || ||	TRUE	igd	0.01346	47176261	9.48e-12	18	21550	met-c-864	Total cholesterol in HDL	TRUE	reported	igd	2	TRUE	0.156611	0.156611	0.00219263	47.3507	0.00219284	21550	3.38e-07	392871	TRUE	3.73e-11
425	425	2282	rs67053123	A	T	A	T	0.080931	0.0424748	0.1485	0.127365	FALSE	TRUE	FALSE	ebi-a-GCST90013410	12	125353810	0.0162571	392871	0.00899995	Basal cell carcinoma || id:ebi-a-GCST90013410	Basal cell carcinoma	Basal cell carcinoma || ||	TRUE	igd	0.014549	125353810	3.63e-08	12	21552	met-c-864	Total cholesterol in HDL	TRUE	reported	igd	2	TRUE	0.8515	0.1485	0.00143368	30.9402	0.00143381	21552	1.74e-05	392871	TRUE	1.44e-06
426	426	2380	rs7203984	C	A	C	A	-0.196837	0.00640172	0.199903	0.192454	FALSE	FALSE	FALSE	ebi-a-GCST90013410	16	56999258	0.0137858	392871	0.64	Basal cell carcinoma || id:ebi-a-GCST90013410	Basal cell carcinoma	Basal cell carcinoma || ||	TRUE	igd	0.012581	56999258	3.66e-54	16	21554	met-c-864	Total cholesterol in HDL	TRUE	reported	igd	2	TRUE	0.800097	0.199903	0.0112293	244.761	0.0112303	21554	5.49e-07	392871	TRUE	1.66e-51
427	427	2395	rs7205692	G	A	G	A	-0.115581	-0.0118586	0.140405	0.153148	FALSE	FALSE	FALSE	ebi-a-GCST90013410	16	56986914	0.0152608	392871	0.44	Basal cell carcinoma || id:ebi-a-GCST90013410	Basal cell carcinoma	Basal cell carcinoma || ||	TRUE	igd	0.015078	56986914	3.18e-14	16	21549	met-c-864	Total cholesterol in HDL	TRUE	reported	igd	2	TRUE	0.859595	0.140405	0.00271942	58.755	0.00271967	21549	1.54e-06	392871	TRUE	3.27e-13
428	428	2543	rs73959582	C	T	C	T	0.082916	-0.0107389	0.152277	0.085128	FALSE	FALSE	FALSE	ebi-a-GCST90013410	18	47148886	0.0199053	392871	0.59	Basal cell carcinoma || id:ebi-a-GCST90013410	Basal cell carcinoma	Basal cell carcinoma || ||	TRUE	igd	0.014371	47148886	1.11e-08	18	21552	met-c-864	Total cholesterol in HDL	TRUE	reported	igd	2	TRUE	0.847723	0.152277	0.00154221	33.2861	0.00154236	21552	7.41e-07	392871	TRUE	3.95e-08
429	429	2632	rs75835816	C	G	C	G	-0.292365	0.065644	0.0194	0.0165148	FALSE	TRUE	FALSE	ebi-a-GCST90013410	8	19885513	0.0413988	392871	0.11	Basal cell carcinoma || id:ebi-a-GCST90013410	Basal cell carcinoma	Basal cell carcinoma || ||	TRUE	igd	0.038143	19885513	3.2e-14	8	19271	met-c-864	Total cholesterol in HDL	TRUE	reported	igd	2	TRUE	0.9806	0.0194	0.00303945	58.7457	0.00303976	19271	6.4e-06	392871	TRUE	9.55e-13
430	430	187	rs112835635	G	A	G	A	0.335381	-0.0116528	0.02391	0.0150675	FALSE	FALSE	FALSE	ebi-a-GCST90013410	15	59351989	0.0447779	392871	0.79	Basal cell carcinoma || id:ebi-a-GCST90013410	Basal cell carcinoma	Basal cell carcinoma || ||	TRUE	igd	0.036555	59351989	9.61e-20	15	17776	met-c-865	Mean diameter for HDL particles	TRUE	reported	igd	2	TRUE	0.97609	0.02391	0.004713	84.1656	0.00471353	17776	1.72e-07	392871	TRUE	4.99e-19
431	431	492	rs117751079	A	G	A	G	-0.202033	0.0222894	0.034551	0.0332541	FALSE	FALSE	FALSE	ebi-a-GCST90013410	20	44114696	0.0300557	392871	0.46	Basal cell carcinoma || id:ebi-a-GCST90013410	Basal cell carcinoma	Basal cell carcinoma || ||	TRUE	igd	0.032524	44114696	7.44e-10	20	19268	met-c-865	Mean diameter for HDL particles	TRUE	reported	igd	2	TRUE	0.965449	0.034551	0.00199862	38.5826	0.00199883	19268	1.4e-06	392871	TRUE	3.58e-09
432	432	549	rs12373874	A	G	A	G	-0.220254	0.0078003	0.026768	0.0301529	FALSE	FALSE	FALSE	ebi-a-GCST90013410	20	44659652	0.0317115	392871	0.81	Basal cell carcinoma || id:ebi-a-GCST90013410	Basal cell carcinoma	Basal cell carcinoma || ||	TRUE	igd	0.035281	44659652	6.13e-10	20	19267	met-c-865	Mean diameter for HDL particles	TRUE	reported	igd	2	TRUE	0.973232	0.026768	0.00201871	38.9691	0.00201892	19267	1.54e-07	392871	TRUE	1.54e-09
433	433	556	rs12442723	C	T	C	T	0.076908	-0.00976112	0.205527	0.101195	FALSE	FALSE	FALSE	ebi-a-GCST90013410	15	59458663	0.0180482	392871	0.59	Basal cell carcinoma || id:ebi-a-GCST90013410	Basal cell carcinoma	Basal cell carcinoma || ||	TRUE	igd	0.012815	59458663	2.72e-09	15	19269	met-c-865	Mean diameter for HDL particles	TRUE	reported	igd	2	TRUE	0.794473	0.205527	0.00186567	36.0131	0.00186587	19269	7.45e-07	392871	TRUE	9.44e-09
434	434	664	rs12899879	C	T	C	T	0.125028	0.00906462	0.14262	0.10885	FALSE	FALSE	FALSE	ebi-a-GCST90013410	15	58591415	0.0173922	392871	0.6	Basal cell carcinoma || id:ebi-a-GCST90013410	Basal cell carcinoma	Basal cell carcinoma || ||	TRUE	igd	0.014698	58591415	3.43e-17	15	19271	met-c-865	Mean diameter for HDL particles	TRUE	reported	igd	2	TRUE	0.85738	0.14262	0.00374081	72.3524	0.0037412	19271	6.91e-07	392871	TRUE	2.68e-16
435	435	676	rs1318175	T	C	T	C	-0.111944	-0.0227554	0.173091	0.158428	FALSE	FALSE	FALSE	ebi-a-GCST90013410	15	58586129	0.0150062	392871	0.13	Basal cell carcinoma || id:ebi-a-GCST90013410	Basal cell carcinoma	Basal cell carcinoma || ||	TRUE	igd	0.013696	58586129	5.47e-16	15	19269	met-c-865	Mean diameter for HDL particles	TRUE	reported	igd	2	TRUE	0.826909	0.173091	0.00345503	66.7989	0.00345539	19269	5.85e-06	392871	TRUE	2.05e-14
436	436	779	rs140788866	A	G	A	G	-0.271185	0.0236481	0.017176	0.0129498	FALSE	FALSE	FALSE	ebi-a-GCST90013410	15	58727835	0.0483363	392871	0.62	Basal cell carcinoma || id:ebi-a-GCST90013410	Basal cell carcinoma	Basal cell carcinoma || ||	TRUE	igd	0.047084	58727835	1.14e-08	15	19268	met-c-865	Mean diameter for HDL particles	TRUE	reported	igd	2	TRUE	0.982824	0.017176	0.0017187	33.1695	0.00171888	19268	6.09e-07	392871	TRUE	3.47e-08
437	437	857	rs144858460	T	C	T	C	-0.186867	-0.0515784	0.029768	0.0191294	FALSE	FALSE	FALSE	ebi-a-GCST90013410	20	44647851	0.040888	392871	0.21	Basal cell carcinoma || id:ebi-a-GCST90013410	Basal cell carcinoma	Basal cell carcinoma || ||	TRUE	igd	0.031769	44647851	5.55e-09	20	19267	met-c-865	Mean diameter for HDL particles	TRUE	reported	igd	2	TRUE	0.970232	0.029768	0.00179252	34.595	0.00179271	19267	4.05e-06	392871	TRUE	4.54e-08
438	438	883	rs145347194	C	T	C	T	0.183431	-0.0258138	0.07049	0.083153	FALSE	FALSE	FALSE	ebi-a-GCST90013410	15	58670135	0.0203784	392871	0.21	Basal cell carcinoma || id:ebi-a-GCST90013410	Basal cell carcinoma	Basal cell carcinoma || ||	TRUE	igd	0.022494	58670135	6.37e-16	15	19270	met-c-865	Mean diameter for HDL particles	TRUE	reported	igd	2	TRUE	0.92951	0.07049	0.00343902	66.4916	0.00343937	19270	4.08e-06	392871	TRUE	1.55e-14
439	439	944	rs1532085	G	A	G	A	-0.229547	-0.00702604	0.594771	0.613489	FALSE	FALSE	FALSE	ebi-a-GCST90013410	15	58683366	0.0111376	392871	0.53	Basal cell carcinoma || id:ebi-a-GCST90013410	Basal cell carcinoma	Basal cell carcinoma || ||	TRUE	igd	0.010398	58683366	3.26e-106	15	19273	met-c-865	Mean diameter for HDL particles	TRUE	reported	igd	2	TRUE	0.405229	0.405229	0.0246632	487.302	0.0246657	19273	1.01e-06	392871	TRUE	6.38e-101
440	440	984	rs1711062	C	G	C	G	-0.073546	0.00465607	0.621884	0.688641	FALSE	TRUE	FALSE	ebi-a-GCST90013410	15	58513993	0.0118113	392871	0.69	Basal cell carcinoma || id:ebi-a-GCST90013410	Basal cell carcinoma	Basal cell carcinoma || ||	TRUE	igd	0.011151	58508790	6.28e-11	15	19266	met-c-865	Mean diameter for HDL particles	TRUE	reported	igd	2	TRUE	0.378116	0.378116	0.00225278	43.4956	0.00225302	19266	3.96e-07	392871	TRUE	2.13e-10
441	441	998	rs17240160	A	T	A	T	-0.07435	0.0125196	0.213737	0.2194	FALSE	TRUE	FALSE	ebi-a-GCST90013410	15	58078261	0.0133473	392871	0.35	Basal cell carcinoma || id:ebi-a-GCST90013410	Basal cell carcinoma	Basal cell carcinoma || ||	TRUE	igd	0.01274	58078261	7.29e-09	15	19269	met-c-865	Mean diameter for HDL particles	TRUE	reported	igd	2	TRUE	0.786263	0.213737	0.0017644	34.0548	0.00176458	19269	2.24e-06	392871	TRUE	3.95e-08
442	442	1008	rs17301746	T	C	T	C	0.32659	-0.0647939	0.020484	0.0140462	FALSE	FALSE	FALSE	ebi-a-GCST90013410	15	58731395	0.0474059	392871	0.17	Basal cell carcinoma || id:ebi-a-GCST90013410	Basal cell carcinoma	Basal cell carcinoma || ||	TRUE	igd	0.038924	58731395	9.11e-17	15	19270	met-c-865	Mean diameter for HDL particles	TRUE	reported	igd	2	TRUE	0.979516	0.020484	0.00364003	70.3924	0.00364041	19270	4.76e-06	392871	TRUE	2.99e-15
443	443	1039	rs174578	A	T	A	T	-0.097718	-0.034657	0.40193	0.353206	FALSE	TRUE	FALSE	ebi-a-GCST90013410	11	61605499	0.0114146	392871	0.00239999	Basal cell carcinoma || id:ebi-a-GCST90013410	Basal cell carcinoma	Basal cell carcinoma || ||	TRUE	igd	0.010484	61605499	2.5e-20	11	19265	met-c-865	Mean diameter for HDL particles	TRUE	reported	igd	2	TRUE	0.59807	0.40193	0.00448923	86.866	0.0044897	19265	2.35e-05	392871	TRUE	3.26e-17
444	444	1093	rs1800777	A	G	A	G	-0.200179	0.000936928	0.024939	0.0392661	FALSE	FALSE	FALSE	ebi-a-GCST90013410	16	57017319	0.0278798	392871	0.97	Basal cell carcinoma || id:ebi-a-GCST90013410	Basal cell carcinoma	Basal cell carcinoma || ||	TRUE	igd	0.035109	57017319	1.6e-08	16	19269	met-c-865	Mean diameter for HDL particles	TRUE	reported	igd	2	TRUE	0.975061	0.024939	0.00168426	32.5054	0.00168443	19269	2.87e-09	392871	TRUE	2.73e-08
445	445	1162	rs185481	C	T	C	T	0.096728	0.00704106	0.539683	0.538462	FALSE	FALSE	FALSE	ebi-a-GCST90013410	15	58666679	0.0110898	392871	0.53	Basal cell carcinoma || id:ebi-a-GCST90013410	Basal cell carcinoma	Basal cell carcinoma || ||	TRUE	igd	0.010574	58666679	1.23e-19	15	19271	met-c-865	Mean diameter for HDL particles	TRUE	reported	igd	2	TRUE	0.460317	0.460317	0.00432354	83.6721	0.00432399	19271	1.03e-06	392871	TRUE	1.53e-18
446	446	1186	rs1883025	T	C	T	C	-0.073084	-0.0216055	0.193849	0.254041	FALSE	FALSE	FALSE	ebi-a-GCST90013410	9	107664301	0.0125168	392871	0.0840001	Basal cell carcinoma || id:ebi-a-GCST90013410	Basal cell carcinoma	Basal cell carcinoma || ||	TRUE	igd	0.01304	107664301	2.78e-08	9	19270	met-c-865	Mean diameter for HDL particles	TRUE	reported	igd	2	TRUE	0.806151	0.193849	0.00162742	31.4083	0.00162759	19270	7.58e-06	392871	TRUE	3.45e-07
447	447	1257	rs2070895	A	G	A	G	0.24337	0.00485019	0.24883	0.219043	FALSE	FALSE	FALSE	ebi-a-GCST90013410	15	58723939	0.0131115	392871	0.709999	Basal cell carcinoma || id:ebi-a-GCST90013410	Basal cell carcinoma	Basal cell carcinoma || ||	TRUE	igd	0.011936	58723939	7e-91	15	19271	met-c-865	Mean diameter for HDL particles	TRUE	reported	igd	2	TRUE	0.75117	0.24883	0.0211175	415.692	0.0211197	19271	3.48e-07	392871	TRUE	7.14e-87
448	448	1326	rs247617	A	C	A	C	0.177049	-0.0155785	0.288773	0.323509	FALSE	FALSE	FALSE	ebi-a-GCST90013410	16	56990716	0.0116377	392871	0.18	Basal cell carcinoma || id:ebi-a-GCST90013410	Basal cell carcinoma	Basal cell carcinoma || ||	TRUE	igd	0.011403	56990716	1.83e-53	16	19268	met-c-865	Mean diameter for HDL particles	TRUE	reported	igd	2	TRUE	0.711227	0.288773	0.012357	241.048	0.0123582	19268	4.56e-06	392871	TRUE	8.31e-50
449	449	1449	rs289716	A	T	A	T	-0.071418	-0.00935182	0.651874	0.688606	FALSE	TRUE	FALSE	ebi-a-GCST90013410	16	57009376	0.0117064	392871	0.42	Basal cell carcinoma || id:ebi-a-GCST90013410	Basal cell carcinoma	Basal cell carcinoma || ||	TRUE	igd	0.010828	57009376	6.28e-11	16	19267	met-c-865	Mean diameter for HDL particles	TRUE	reported	igd	2	TRUE	0.348126	0.348126	0.00225281	43.4985	0.00225305	19267	1.62e-06	392871	TRUE	3.74e-10
450	450	1572	rs34101191	A	G	A	G	0.06543	0.00372204	0.448406	0.477087	FALSE	FALSE	FALSE	ebi-a-GCST90013410	15	58804959	0.010945	392871	0.73	Basal cell carcinoma || id:ebi-a-GCST90013410	Basal cell carcinoma	Basal cell carcinoma || ||	TRUE	igd	0.010915	58793567	2.84e-09	15	19272	met-c-865	Mean diameter for HDL particles	TRUE	reported	igd	2	TRUE	0.551594	0.448406	0.0018611	35.9303	0.0018613	19272	2.94e-07	392871	TRUE	7.6e-09
451	451	1597	rs35138338	T	C	T	C	-0.082317	0.0120149	0.286244	0.276822	FALSE	FALSE	FALSE	ebi-a-GCST90013410	15	58744481	0.0120955	392871	0.32	Basal cell carcinoma || id:ebi-a-GCST90013410	Basal cell carcinoma	Basal cell carcinoma || ||	TRUE	igd	0.013576	58744481	1.86e-09	15	19271	met-c-865	Mean diameter for HDL particles	TRUE	reported	igd	2	TRUE	0.713756	0.286244	0.00190416	36.7613	0.00190436	19271	2.51e-06	392871	TRUE	1.18e-08
452	452	1600	rs35547826	A	G	A	G	-0.113513	0.00533749	0.146744	0.145076	FALSE	FALSE	FALSE	ebi-a-GCST90013410	15	58720405	0.0154164	392871	0.73	Basal cell carcinoma || id:ebi-a-GCST90013410	Basal cell carcinoma	Basal cell carcinoma || ||	TRUE	igd	0.014866	58720405	3.8e-14	15	19268	met-c-865	Mean diameter for HDL particles	TRUE	reported	igd	2	TRUE	0.853256	0.146744	0.00301685	58.2986	0.00301717	19268	3.05e-07	392871	TRUE	1.63e-13
453	453	1653	rs3859613	G	T	G	T	-0.07993	0.00354781	0.237217	0.239802	FALSE	FALSE	FALSE	ebi-a-GCST90013410	20	44660699	0.0128225	392871	0.780001	Basal cell carcinoma || id:ebi-a-GCST90013410	Basal cell carcinoma	Basal cell carcinoma || ||	TRUE	igd	0.012399	44660699	1.67e-10	20	19270	met-c-865	Mean diameter for HDL particles	TRUE	reported	igd	2	TRUE	0.762783	0.237217	0.00215193	41.5529	0.00215216	19270	1.95e-07	392871	TRUE	4.61e-10
454	454	1893	rs490098	A	C	A	C	-0.151377	0.00104186	0.820264	0.818907	FALSE	FALSE	FALSE	ebi-a-GCST90013410	15	58691225	0.0141463	392871	0.94	Basal cell carcinoma || id:ebi-a-GCST90013410	Basal cell carcinoma	Basal cell carcinoma || ||	TRUE	igd	0.013368	58691225	3.1e-29	15	19270	met-c-865	Mean diameter for HDL particles	TRUE	reported	igd	2	TRUE	0.179736	0.179736	0.00661036	128.216	0.00661104	19270	1.38e-08	392871	TRUE	2.81e-28
455	455	1942	rs55817218	A	G	A	G	-0.115867	-0.0238203	0.077504	0.0564142	FALSE	FALSE	FALSE	ebi-a-GCST90013410	15	58562006	0.0237052	392871	0.31	Basal cell carcinoma || id:ebi-a-GCST90013410	Basal cell carcinoma	Basal cell carcinoma || ||	TRUE	igd	0.020544	58562006	2.27e-08	15	19268	met-c-865	Mean diameter for HDL particles	TRUE	reported	igd	2	TRUE	0.922496	0.077504	0.00164815	31.8057	0.00164832	19268	2.57e-06	392871	TRUE	1.24e-07
456	456	2026	rs6017718	G	T	G	T	0.0953	-0.0240886	0.248378	0.260645	FALSE	FALSE	FALSE	ebi-a-GCST90013410	20	44610737	0.0125009	392871	0.0539995	Basal cell carcinoma || id:ebi-a-GCST90013410	Basal cell carcinoma	Basal cell carcinoma || ||	TRUE	igd	0.011946	44610737	2.65e-15	20	19268	met-c-865	Mean diameter for HDL particles	TRUE	reported	igd	2	TRUE	0.751622	0.248378	0.00329209	63.6349	0.00329243	19268	9.45e-06	392871	TRUE	1.73e-13
457	457	2028	rs6032354	A	T	A	T	-0.183006	0.00895905	0.026088	0.0175006	FALSE	TRUE	FALSE	ebi-a-GCST90013410	20	44215784	0.041099	392871	0.83	Basal cell carcinoma || id:ebi-a-GCST90013410	Basal cell carcinoma	Basal cell carcinoma || ||	TRUE	igd	0.032228	44215784	1.83e-08	20	19269	met-c-865	Mean diameter for HDL particles	TRUE	reported	igd	2	TRUE	0.973912	0.026088	0.00167062	32.2418	0.0016708	19269	1.21e-07	392871	TRUE	3.9e-08
458	458	2030	rs6065904	A	G	A	G	-0.177828	0.0122095	0.233223	0.214969	FALSE	FALSE	FALSE	ebi-a-GCST90013410	20	44534651	0.0131418	392871	0.35	Basal cell carcinoma || id:ebi-a-GCST90013410	Basal cell carcinoma	Basal cell carcinoma || ||	TRUE	igd	0.012178	44534651	1.73e-47	20	19272	met-c-865	Mean diameter for HDL particles	TRUE	reported	igd	2	TRUE	0.766777	0.233223	0.0109432	213.208	0.0109443	19272	2.2e-06	392871	TRUE	1.03e-44
459	459	2096	rs62000865	A	G	A	G	0.125483	0.00473855	0.083147	0.065882	FALSE	FALSE	FALSE	ebi-a-GCST90013410	15	58698662	0.0221669	392871	0.83	Basal cell carcinoma || id:ebi-a-GCST90013410	Basal cell carcinoma	Basal cell carcinoma || ||	TRUE	igd	0.020471	58698662	1.24e-09	15	19267	met-c-865	Mean diameter for HDL particles	TRUE	reported	igd	2	TRUE	0.916853	0.083147	0.0019464	37.5705	0.0019466	19267	1.16e-07	392871	TRUE	2.91e-09
460	460	2201	rs6507939	C	A	C	A	0.11328	0.00560018	0.839141	0.851185	FALSE	FALSE	FALSE	ebi-a-GCST90013410	18	47176261	0.015361	392871	0.719999	Basal cell carcinoma || id:ebi-a-GCST90013410	Basal cell carcinoma	Basal cell carcinoma || ||	TRUE	igd	0.013948	47176261	8.32e-16	18	19268	met-c-865	Mean diameter for HDL particles	TRUE	reported	igd	2	TRUE	0.160859	0.160859	0.00341163	65.9535	0.00341198	19268	3.38e-07	392871	TRUE	4.3e-15
461	461	2260	rs6591662	G	A	G	A	0.086545	0.037146	0.841341	0.886801	FALSE	FALSE	FALSE	ebi-a-GCST90013410	11	61635814	0.0173712	392871	0.032	Basal cell carcinoma || id:ebi-a-GCST90013410	Basal cell carcinoma	Basal cell carcinoma || ||	TRUE	igd	0.014816	61635814	7.08e-09	11	19267	met-c-865	Mean diameter for HDL particles	TRUE	reported	igd	2	TRUE	0.158659	0.158659	0.00176783	34.1175	0.00176801	19267	1.16e-05	392871	TRUE	1.61e-07
462	462	2294	rs67053123	A	T	A	T	0.10677	0.0424748	0.147378	0.127365	FALSE	TRUE	FALSE	ebi-a-GCST90013410	12	125353810	0.0162571	392871	0.00899995	Basal cell carcinoma || id:ebi-a-GCST90013410	Basal cell carcinoma	Basal cell carcinoma || ||	TRUE	igd	0.014835	125353810	9.82e-13	12	19270	met-c-865	Mean diameter for HDL particles	TRUE	reported	igd	2	TRUE	0.852622	0.147378	0.00268087	51.7939	0.00268115	19270	1.74e-05	392871	TRUE	1.06e-10
463	463	2388	rs7203984	C	A	C	A	-0.153234	0.00640172	0.193125	0.192454	FALSE	FALSE	FALSE	ebi-a-GCST90013410	16	56999258	0.0137858	392871	0.64	Basal cell carcinoma || id:ebi-a-GCST90013410	Basal cell carcinoma	Basal cell carcinoma || ||	TRUE	igd	0.013264	56999258	2.32e-30	16	19272	met-c-865	Mean diameter for HDL particles	TRUE	reported	igd	2	TRUE	0.806875	0.193125	0.00687761	133.449	0.00687831	19272	5.49e-07	392871	TRUE	6.01e-29
464	464	2532	rs73424577	G	A	G	A	0.328554	0.0267415	0.036006	0.0284938	FALSE	FALSE	FALSE	ebi-a-GCST90013410	15	58869185	0.0322319	392871	0.41	Basal cell carcinoma || id:ebi-a-GCST90013410	Basal cell carcinoma	Basal cell carcinoma || ||	TRUE	igd	0.029193	58869185	6.72e-29	15	17775	met-c-865	Mean diameter for HDL particles	TRUE	reported	igd	2	TRUE	0.963994	0.036006	0.00707559	126.651	0.00707638	17775	1.75e-06	392871	TRUE	2.7e-27
465	465	2549	rs73959582	C	T	C	T	0.096832	-0.0107389	0.15813	0.085128	FALSE	FALSE	FALSE	ebi-a-GCST90013410	18	47148886	0.0199053	392871	0.59	Basal cell carcinoma || id:ebi-a-GCST90013410	Basal cell carcinoma	Basal cell carcinoma || ||	TRUE	igd	0.014737	47148886	7.42e-11	18	19270	met-c-865	Mean diameter for HDL particles	TRUE	reported	igd	2	TRUE	0.84187	0.15813	0.00223545	43.1693	0.00223569	19270	7.41e-07	392871	TRUE	3.05e-10
466	466	2594	rs7412	T	C	T	C	0.150012	-0.00186689	0.055504	0.0804743	FALSE	FALSE	FALSE	ebi-a-GCST90013410	19	45412079	0.019958	392871	0.93	Basal cell carcinoma || id:ebi-a-GCST90013410	Basal cell carcinoma	Basal cell carcinoma || ||	TRUE	igd	0.026119	45412079	1.25e-08	19	15981	met-c-865	Mean diameter for HDL particles	TRUE	reported	igd	2	TRUE	0.944496	0.055504	0.00205987	32.9826	0.00206013	15981	2.23e-08	392871	TRUE	2.03e-08
467	467	2620	rs75551077	C	G	C	G	0.137544	-0.0183851	0.086418	0.0974804	FALSE	TRUE	FALSE	ebi-a-GCST90013410	8	19840408	0.0184084	392871	0.32	Basal cell carcinoma || id:ebi-a-GCST90013410	Basal cell carcinoma	Basal cell carcinoma || ||	TRUE	igd	0.018378	19840408	1.2e-13	8	19268	met-c-865	Mean diameter for HDL particles	TRUE	reported	igd	2	TRUE	0.913582	0.086418	0.00289861	56.0069	0.00289891	19268	2.54e-06	392871	TRUE	1.37e-12
468	468	2635	rs75835816	C	G	C	G	-0.282957	0.065644	0.0194	0.0165148	FALSE	TRUE	FALSE	ebi-a-GCST90013410	8	19885513	0.0413988	392871	0.11	Basal cell carcinoma || id:ebi-a-GCST90013410	Basal cell carcinoma	Basal cell carcinoma || ||	TRUE	igd	0.038137	19885513	1.93e-13	8	19271	met-c-865	Mean diameter for HDL particles	TRUE	reported	igd	2	TRUE	0.9806	0.0194	0.00284842	55.0431	0.00284872	19271	6.4e-06	392871	TRUE	5.29e-12
469	469	2831	rs8042174	C	T	C	T	-0.14118	-0.0441644	0.073117	0.101189	FALSE	FALSE	FALSE	ebi-a-GCST90013410	15	58685970	0.0184562	392871	0.017	Basal cell carcinoma || id:ebi-a-GCST90013410	Basal cell carcinoma	Basal cell carcinoma || ||	TRUE	igd	0.020476	58685970	8.29e-12	15	19272	met-c-865	Mean diameter for HDL particles	TRUE	reported	igd	2	TRUE	0.926883	0.073117	0.0024607	47.5347	0.00246096	19272	1.46e-05	392871	TRUE	5.25e-10
470	470	1095	rs1801020	G	A	G	A	0.077702	0.00380979	0.727869	0.747161	FALSE	FALSE	FALSE	ebi-a-GCST90013410	5	176836532	0.0126016	392871	0.760001	Basal cell carcinoma || id:ebi-a-GCST90013410	Basal cell carcinoma	Basal cell carcinoma || ||	TRUE	igd	0.011791	176836532	5.83e-11	5	19242	met-c-866	Histidine	TRUE	reported	igd	2	TRUE	0.272131	0.272131	0.00225182	43.4228	0.00225205	19242	2.33e-07	392871	TRUE	1.94e-10
471	471	1615	rs3733402	A	G	A	G	0.081302	0.000164553	0.567998	0.512568	FALSE	FALSE	FALSE	ebi-a-GCST90013410	4	187158034	0.0108413	392871	0.99	Basal cell carcinoma || id:ebi-a-GCST90013410	Basal cell carcinoma	Basal cell carcinoma || ||	TRUE	igd	0.010423	187158034	9.14e-15	4	19241	met-c-866	Histidine	TRUE	reported	igd	2	TRUE	0.432002	0.432002	0.00315223	60.8376	0.00315256	19241	5.86e-10	392871	TRUE	2.77e-14
472	472	2092	rs61938806	G	A	G	A	0.097306	0.0109372	0.136376	0.131824	FALSE	FALSE	FALSE	ebi-a-GCST90013410	12	96508826	0.0159875	392871	0.49	Basal cell carcinoma || id:ebi-a-GCST90013410	Basal cell carcinoma	Basal cell carcinoma || ||	TRUE	igd	0.015291	96508826	2.56e-10	12	19236	met-c-866	Histidine	TRUE	reported	igd	2	TRUE	0.863624	0.136376	0.00210077	40.4914	0.00210099	19236	1.19e-06	392871	TRUE	1.33e-09
473	473	2521	rs73216231	T	A	T	A	0.120814	0.0592849	0.117647	0.126513	FALSE	TRUE	FALSE	ebi-a-GCST90013410	12	96384437	0.0161289	392871	0.000239999	Basal cell carcinoma || id:ebi-a-GCST90013410	Basal cell carcinoma	Basal cell carcinoma || ||	TRUE	igd	0.016102	96384437	8.94e-14	12	19239	met-c-866	Histidine	TRUE	reported	igd	2	TRUE	0.882353	0.117647	0.00291758	56.2898	0.00291789	19239	3.44e-05	392871	TRUE	6.67e-11
474	474	2803	rs7954638	A	C	A	C	-0.081992	0.000285172	0.482356	0.461969	FALSE	FALSE	FALSE	ebi-a-GCST90013410	12	96314795	0.0108648	392871	0.98	Basal cell carcinoma || id:ebi-a-GCST90013410	Basal cell carcinoma	Basal cell carcinoma || ||	TRUE	igd	0.010472	96314795	7.25e-15	12	19240	met-c-866	Histidine	TRUE	reported	igd	2	TRUE	0.517644	0.482356	0.00317612	61.2969	0.00317645	19240	1.75e-09	392871	TRUE	2.26e-14
475	475	43	rs10424477	T	C	T	C	-0.08325	0.0130972	0.303856	0.349004	FALSE	FALSE	FALSE	ebi-a-GCST90013410	19	10636323	0.0114924	392871	0.25	Basal cell carcinoma || id:ebi-a-GCST90013410	Basal cell carcinoma	Basal cell carcinoma || ||	TRUE	igd	0.011882	10636051	5.09e-12	19	19268	met-c-867	Total cholesterol in IDL	TRUE	reported	igd	2	TRUE	0.696144	0.303856	0.00254125	49.0845	0.00254151	19268	3.31e-06	392871	TRUE	4.36e-11
476	476	62	rs10449300	G	A	G	A	-0.065719	-0.0125412	0.3354	0.299314	FALSE	FALSE	FALSE	ebi-a-GCST90013410	1	109381904	0.0120062	392871	0.3	Basal cell carcinoma || id:ebi-a-GCST90013410	Basal cell carcinoma	Basal cell carcinoma || ||	TRUE	igd	0.011132	109381904	6.02e-09	1	19270	met-c-867	Total cholesterol in IDL	TRUE	reported	igd	2	TRUE	0.6646	0.3354	0.00180538	34.849	0.00180557	19270	2.78e-06	392871	TRUE	3.09e-08
477	477	115	rs10888908	C	T	C	T	0.16114	3.79e-05	0.891884	0.921759	FALSE	FALSE	FALSE	ebi-a-GCST90013410	1	55726519	0.020158	392871	1	Basal cell carcinoma || id:ebi-a-GCST90013410	Basal cell carcinoma	Basal cell carcinoma || ||	TRUE	igd	0.016665	55726519	1.62e-21	1	19269	met-c-867	Total cholesterol in IDL	TRUE	reported	igd	2	TRUE	0.108116	0.108116	0.00482875	93.487	0.00482925	19269	9e-12	392871	TRUE	4.01e-21
478	478	198	rs113105517	G	A	G	A	-0.196535	-0.0789652	0.060054	0.0169738	FALSE	FALSE	FALSE	ebi-a-GCST90013410	1	55243587	0.0437111	392871	0.0710003	Basal cell carcinoma || id:ebi-a-GCST90013410	Basal cell carcinoma	Basal cell carcinoma || ||	TRUE	igd	0.022925	55243587	3e-17	1	19267	met-c-867	Total cholesterol in IDL	TRUE	reported	igd	2	TRUE	0.939946	0.060054	0.00380009	73.4879	0.00380048	19267	8.31e-06	392871	TRUE	1.53e-15
479	479	218	rs113445611	T	C	T	C	-0.160184	-0.000983345	0.063073	0.0120259	FALSE	FALSE	FALSE	ebi-a-GCST90013410	1	56035239	0.04983	392871	0.98	Basal cell carcinoma || id:ebi-a-GCST90013410	Basal cell carcinoma	Basal cell carcinoma || ||	TRUE	igd	0.021484	56035239	2.05e-13	1	19268	met-c-867	Total cholesterol in IDL	TRUE	reported	igd	2	TRUE	0.936927	0.063073	0.00287687	55.5857	0.00287717	19268	9.91e-10	392871	TRUE	3.55e-13
480	480	246	rs114664261	T	A	T	A	0.258908	-0.0299676	0.020009	0.016317	FALSE	TRUE	FALSE	ebi-a-GCST90013410	2	21410015	0.0434019	392871	0.49	Basal cell carcinoma || id:ebi-a-GCST90013410	Basal cell carcinoma	Basal cell carcinoma || ||	TRUE	igd	0.046501	21410015	4.12e-08	2	19270	met-c-867	Total cholesterol in IDL	TRUE	reported	igd	2	TRUE	0.979991	0.020009	0.00160615	30.9971	0.00160632	19270	1.21e-06	392871	TRUE	1.26e-07
481	481	264	rs114739858	A	G	A	G	-0.151161	-0.0275998	0.060216	0.0272252	FALSE	FALSE	FALSE	ebi-a-GCST90013410	1	55378724	0.0337532	392871	0.41	Basal cell carcinoma || id:ebi-a-GCST90013410	Basal cell carcinoma	Basal cell carcinoma || ||	TRUE	igd	0.023794	55378724	3.88e-10	1	19268	met-c-867	Total cholesterol in IDL	TRUE	reported	igd	2	TRUE	0.939784	0.060216	0.00209026	40.3552	0.00209047	19268	1.7e-06	392871	TRUE	1.71e-09
482	482	340	rs11591147	T	G	T	G	-0.499655	0.0277839	0.030715	0.017591	FALSE	FALSE	FALSE	ebi-a-GCST90013410	1	55505647	0.0407161	392871	0.49	Basal cell carcinoma || id:ebi-a-GCST90013410	Basal cell carcinoma	Basal cell carcinoma || ||	TRUE	igd	0.034767	55505647	1.55e-45	1	15985	met-c-867	Total cholesterol in IDL	TRUE	reported	igd	2	TRUE	0.969285	0.030715	0.0127561	206.515	0.0127577	15985	1.19e-06	392871	TRUE	4.64e-44
483	483	405	rs11668327	C	G	C	G	-0.147016	0.00977496	0.133141	0.171591	FALSE	TRUE	FALSE	ebi-a-GCST90013410	19	45398633	0.0145576	392871	0.5	Basal cell carcinoma || id:ebi-a-GCST90013410	Basal cell carcinoma	Basal cell carcinoma || ||	TRUE	igd	0.015955	45398633	1.1e-19	19	19269	met-c-867	Total cholesterol in IDL	TRUE	reported	igd	2	TRUE	0.866859	0.133141	0.00438699	84.8966	0.00438745	19269	1.15e-06	392871	TRUE	9.2e-19
484	484	466	rs117159625	T	C	T	C	-0.129954	0.00913778	0.057599	0.0665757	FALSE	FALSE	FALSE	ebi-a-GCST90013410	19	10926952	0.0217786	392871	0.67	Basal cell carcinoma || id:ebi-a-GCST90013410	Basal cell carcinoma	Basal cell carcinoma || ||	TRUE	igd	0.023137	10926952	3.13e-08	19	19269	met-c-867	Total cholesterol in IDL	TRUE	reported	igd	2	TRUE	0.942401	0.057599	0.00163454	31.5442	0.00163471	19269	4.48e-07	392871	TRUE	6.99e-08
485	485	476	rs117261169	T	C	T	C	-0.366964	-0.0757224	0.009758	0.0152621	FALSE	FALSE	FALSE	ebi-a-GCST90013410	19	45491032	0.0459337	392871	0.0990011	Basal cell carcinoma || id:ebi-a-GCST90013410	Basal cell carcinoma	Basal cell carcinoma || ||	TRUE	igd	0.05543	45491032	6.92e-11	19	19267	met-c-867	Total cholesterol in IDL	TRUE	reported	igd	2	TRUE	0.990242	0.009758	0.00226964	43.824	0.00226987	19267	6.92e-06	392871	TRUE	1.03e-09
486	486	521	rs12043403	C	T	C	T	-0.132015	-0.0211585	0.112186	0.0867577	FALSE	FALSE	FALSE	ebi-a-GCST90013410	1	55431933	0.0198718	392871	0.29	Basal cell carcinoma || id:ebi-a-GCST90013410	Basal cell carcinoma	Basal cell carcinoma || ||	TRUE	igd	0.017965	55431933	4.5e-13	1	19270	met-c-867	Total cholesterol in IDL	TRUE	reported	igd	2	TRUE	0.887814	0.112186	0.00279444	53.9942	0.00279473	19270	2.89e-06	392871	TRUE	3.9e-12
487	487	723	rs137992968	T	C	T	C	-0.228292	-0.000661561	0.022573	0.0273682	FALSE	FALSE	FALSE	ebi-a-GCST90013410	19	11248104	0.0332868	392871	0.98	Basal cell carcinoma || id:ebi-a-GCST90013410	Basal cell carcinoma	Basal cell carcinoma || ||	TRUE	igd	0.034978	11239696	1.27e-10	19	19270	met-c-867	Total cholesterol in IDL	TRUE	reported	igd	2	TRUE	0.977427	0.022573	0.00220572	42.5938	0.00220595	19270	1.01e-09	392871	TRUE	1.95e-10
488	488	787	rs142130958	A	G	A	G	-0.237703	-0.00625381	0.101869	0.118097	FALSE	FALSE	FALSE	ebi-a-GCST90013410	19	11190652	0.0168456	392871	0.709999	Basal cell carcinoma || id:ebi-a-GCST90013410	Basal cell carcinoma	Basal cell carcinoma || ||	TRUE	igd	0.017229	11190652	4.2e-42	19	19272	met-c-867	Total cholesterol in IDL	TRUE	reported	igd	2	TRUE	0.898131	0.101869	0.00978034	190.329	0.00978135	19272	3.51e-07	392871	TRUE	9.35e-41
489	489	827	rs144064722	G	A	G	A	0.199063	0.0800079	0.025283	0.0229864	FALSE	FALSE	FALSE	ebi-a-GCST90013410	4	73406173	0.0350017	392871	0.0219999	Basal cell carcinoma || id:ebi-a-GCST90013410	Basal cell carcinoma	Basal cell carcinoma || ||	TRUE	igd	0.034073	73406173	8.62e-09	4	19266	met-c-867	Total cholesterol in IDL	TRUE	reported	igd	2	TRUE	0.974717	0.025283	0.00176848	34.1283	0.00176866	19266	1.33e-05	392871	TRUE	1.91e-07
490	490	859	rs144900553	T	C	T	C	-0.345885	0.0362899	0.012814	0.0166662	FALSE	FALSE	FALSE	ebi-a-GCST90013410	19	10798974	0.0420376	392871	0.39	Basal cell carcinoma || id:ebi-a-GCST90013410	Basal cell carcinoma	Basal cell carcinoma || ||	TRUE	igd	0.053257	10798974	1.57e-10	19	19269	met-c-867	Total cholesterol in IDL	TRUE	reported	igd	2	TRUE	0.987186	0.012814	0.00218424	42.176	0.00218447	19269	1.9e-06	392871	TRUE	7.66e-10
491	491	958	rs1532085	G	A	G	A	-0.090541	-0.00702604	0.594771	0.613489	FALSE	FALSE	FALSE	ebi-a-GCST90013410	15	58683366	0.0111376	392871	0.53	Basal cell carcinoma || id:ebi-a-GCST90013410	Basal cell carcinoma	Basal cell carcinoma || ||	TRUE	igd	0.010508	58683366	2.08e-17	15	19273	met-c-867	Total cholesterol in IDL	TRUE	reported	igd	2	TRUE	0.405229	0.405229	0.00383735	74.2344	0.00383775	19273	1.01e-06	392871	TRUE	1.33e-16
492	492	967	rs16940213	T	C	T	C	0.079841	0.000755174	0.176074	0.18082	FALSE	FALSE	FALSE	ebi-a-GCST90013410	15	58695337	0.0141493	392871	0.96	Basal cell carcinoma || id:ebi-a-GCST90013410	Basal cell carcinoma	Basal cell carcinoma || ||	TRUE	igd	0.013432	58695337	4.73e-09	15	19273	met-c-867	Total cholesterol in IDL	TRUE	reported	igd	2	TRUE	0.823926	0.176074	0.00182989	35.3285	0.00183008	19273	7.25e-09	392871	TRUE	7.04e-09
493	493	1146	rs185415345	A	G	A	G	-0.164108	-0.0132083	0.046556	0.016417	FALSE	FALSE	FALSE	ebi-a-GCST90013410	1	56625395	0.0430161	392871	0.760001	Basal cell carcinoma || id:ebi-a-GCST90013410	Basal cell carcinoma	Basal cell carcinoma || ||	TRUE	igd	0.027295	56625395	3.15e-09	1	19268	met-c-867	Total cholesterol in IDL	TRUE	reported	igd	2	TRUE	0.953444	0.046556	0.00187259	36.145	0.00187278	19268	2.4e-07	392871	TRUE	6.56e-09
494	494	1191	rs1883711	C	G	C	G	0.148789	-0.0135149	0.05671	0.0293218	FALSE	TRUE	FALSE	ebi-a-GCST90013410	20	39179822	0.0324726	392871	0.68	Basal cell carcinoma || id:ebi-a-GCST90013410	Basal cell carcinoma	Basal cell carcinoma || ||	TRUE	igd	0.024719	39179822	3.02e-09	20	19268	met-c-867	Total cholesterol in IDL	TRUE	reported	igd	2	TRUE	0.94329	0.05671	0.00187684	36.2272	0.00187703	19268	4.41e-07	392871	TRUE	7.26e-09
495	495	1273	rs207122	C	T	C	T	0.126307	-0.0382879	0.912417	0.919261	FALSE	FALSE	FALSE	ebi-a-GCST90013410	1	55818861	0.0196693	392871	0.0519996	Basal cell carcinoma || id:ebi-a-GCST90013410	Basal cell carcinoma	Basal cell carcinoma || ||	TRUE	igd	0.018195	55818861	7.97e-12	1	19269	met-c-867	Total cholesterol in IDL	TRUE	reported	igd	2	TRUE	0.087583	0.087583	0.00249463	48.1843	0.00249489	19269	9.64e-06	392871	TRUE	2.1e-10
496	496	1337	rs2479410	A	G	A	G	-0.080836	-0.0221186	0.274668	0.352241	FALSE	FALSE	FALSE	ebi-a-GCST90013410	1	55505861	0.0116171	392871	0.0569994	Basal cell carcinoma || id:ebi-a-GCST90013410	Basal cell carcinoma	Basal cell carcinoma || ||	TRUE	igd	0.012256	55505861	8.14e-11	1	19267	met-c-867	Total cholesterol in IDL	TRUE	reported	igd	2	TRUE	0.725332	0.274668	0.00225278	43.4978	0.00225301	19267	9.23e-06	392871	TRUE	1.69e-09
497	497	1382	rs261334	C	G	C	G	-0.118778	-0.0118727	0.769329	0.786823	FALSE	TRUE	FALSE	ebi-a-GCST90013410	15	58726744	0.013189	392871	0.37	Basal cell carcinoma || id:ebi-a-GCST90013410	Basal cell carcinoma	Basal cell carcinoma || ||	TRUE	igd	0.012312	58726744	2e-21	15	19271	met-c-867	Total cholesterol in IDL	TRUE	reported	igd	2	TRUE	0.230671	0.230671	0.00480638	93.0614	0.00480688	19271	2.06e-06	392871	TRUE	3.06e-20
498	498	1490	rs2965149	C	T	C	T	-0.070255	-0.012172	0.367603	0.457457	FALSE	FALSE	FALSE	ebi-a-GCST90013410	19	45191186	0.0109671	392871	0.27	Basal cell carcinoma || id:ebi-a-GCST90013410	Basal cell carcinoma	Basal cell carcinoma || ||	TRUE	igd	0.011108	45190766	4.63e-10	19	19270	met-c-867	Total cholesterol in IDL	TRUE	reported	igd	2	TRUE	0.632397	0.367603	0.00207157	39.9979	0.00207179	19270	3.14e-06	392871	TRUE	2.98e-09
499	499	1518	rs2967668	G	A	G	A	-0.172294	-0.0422814	0.127644	0.110174	FALSE	FALSE	FALSE	ebi-a-GCST90013410	19	45302951	0.0176866	392871	0.017	Basal cell carcinoma || id:ebi-a-GCST90013410	Basal cell carcinoma	Basal cell carcinoma || ||	TRUE	igd	0.016956	45302951	1.35e-23	19	19269	met-c-867	Total cholesterol in IDL	TRUE	reported	igd	2	TRUE	0.872356	0.127644	0.00532983	103.24	0.00533038	19269	1.45e-05	392871	TRUE	5.73e-21
500	500	1546	rs2980860	G	A	G	A	-0.064919	0.000378297	0.48076	0.466732	FALSE	FALSE	FALSE	ebi-a-GCST90013410	8	126485337	0.0108854	392871	0.97	Basal cell carcinoma || id:ebi-a-GCST90013410	Basal cell carcinoma	Basal cell carcinoma || ||	TRUE	igd	0.010295	126485337	5.2e-10	8	19269	met-c-867	Total cholesterol in IDL	TRUE	reported	igd	2	TRUE	0.51924	0.48076	0.00205938	39.76	0.00205959	19269	3.07e-09	392871	TRUE	7.9e-10
501	501	1658	rs395908	A	G	A	G	-0.161028	0.0213477	0.094241	0.16781	FALSE	FALSE	FALSE	ebi-a-GCST90013410	19	45373565	0.0144511	392871	0.14	Basal cell carcinoma || id:ebi-a-GCST90013410	Basal cell carcinoma	Basal cell carcinoma || ||	TRUE	igd	0.018176	45373565	2.58e-18	19	19267	met-c-867	Total cholesterol in IDL	TRUE	reported	igd	2	TRUE	0.905759	0.094241	0.0040572	78.4804	0.00405762	19267	5.55e-06	392871	TRUE	8.48e-17
502	502	1689	rs405509	G	T	G	T	-0.061165	0.0112339	0.545907	0.511118	FALSE	FALSE	FALSE	ebi-a-GCST90013410	19	45408836	0.0108644	392871	0.3	Basal cell carcinoma || id:ebi-a-GCST90013410	Basal cell carcinoma	Basal cell carcinoma || ||	TRUE	igd	0.01039	45408836	6.63e-09	19	19272	met-c-867	Total cholesterol in IDL	TRUE	reported	igd	2	TRUE	0.454093	0.454093	0.00179501	34.6521	0.0017952	19272	2.72e-06	392871	TRUE	3.35e-08
503	503	1729	rs429358	C	T	C	T	0.183039	0.00166672	0.168024	0.154709	FALSE	FALSE	FALSE	ebi-a-GCST90013410	19	45411941	0.015006	392871	0.91	Basal cell carcinoma || id:ebi-a-GCST90013410	Basal cell carcinoma	Basal cell carcinoma || ||	TRUE	igd	0.013815	45411941	5.87e-39	19	19267	met-c-867	Total cholesterol in IDL	TRUE	reported	igd	2	TRUE	0.831976	0.168024	0.00902885	175.526	0.00902978	19267	3.14e-08	392871	TRUE	4.99e-38
504	504	1841	rs4803748	T	C	T	C	-0.071188	-0.015743	0.372397	0.380659	FALSE	FALSE	FALSE	ebi-a-GCST90013410	19	45247048	0.0113185	392871	0.16	Basal cell carcinoma || id:ebi-a-GCST90013410	Basal cell carcinoma	Basal cell carcinoma || ||	TRUE	igd	0.011068	45247048	2.35e-10	19	19268	met-c-867	Total cholesterol in IDL	TRUE	reported	igd	2	TRUE	0.627603	0.372397	0.00214243	41.3647	0.00214265	19268	4.92e-06	392871	TRUE	2.28e-09
505	505	1850	rs4804573	A	G	A	G	-0.058782	-0.0171492	0.462233	0.471528	FALSE	FALSE	FALSE	ebi-a-GCST90013410	19	11277232	0.0110943	392871	0.12	Basal cell carcinoma || id:ebi-a-GCST90013410	Basal cell carcinoma	Basal cell carcinoma || ||	TRUE	igd	0.010585	11277232	4.46e-08	19	19269	met-c-867	Total cholesterol in IDL	TRUE	reported	igd	2	TRUE	0.537767	0.462233	0.00159791	30.8363	0.00159808	19269	6.08e-06	392871	TRUE	3.65e-07
506	506	1905	rs4927205	G	A	G	A	-0.101023	-0.0368953	0.173613	0.0778839	FALSE	FALSE	FALSE	ebi-a-GCST90013410	1	55711465	0.0205784	392871	0.0729995	Basal cell carcinoma || id:ebi-a-GCST90013410	Basal cell carcinoma	Basal cell carcinoma || ||	TRUE	igd	0.013663	55711465	3.22e-13	1	19271	met-c-867	Total cholesterol in IDL	TRUE	reported	igd	2	TRUE	0.826387	0.173613	0.00282887	54.6642	0.00282917	19271	8.18e-06	392871	TRUE	8.63e-12
507	507	1955	rs562338	G	A	G	A	0.124942	0.00338899	0.814798	0.820713	FALSE	FALSE	FALSE	ebi-a-GCST90013410	2	21288321	0.0141449	392871	0.81	Basal cell carcinoma || id:ebi-a-GCST90013410	Basal cell carcinoma	Basal cell carcinoma || ||	TRUE	igd	0.013175	21288321	9.3e-21	2	19270	met-c-867	Total cholesterol in IDL	TRUE	reported	igd	2	TRUE	0.185202	0.185202	0.00464528	89.923	0.00464576	19270	1.46e-07	392871	TRUE	3.59e-20
508	508	1974	rs565436	A	G	A	G	0.089314	0.0035204	0.759035	0.732916	FALSE	FALSE	FALSE	ebi-a-GCST90013410	1	55524601	0.0122544	392871	0.77	Basal cell carcinoma || id:ebi-a-GCST90013410	Basal cell carcinoma	Basal cell carcinoma || ||	TRUE	igd	0.012115	55524601	3.78e-13	1	19269	met-c-867	Total cholesterol in IDL	TRUE	reported	igd	2	TRUE	0.240965	0.240965	0.00281261	54.3434	0.0028129	19269	2.1e-07	392871	TRUE	9.88e-13
509	509	2007	rs58826447	A	T	A	T	0.065446	-0.00142443	0.358085	0.317203	FALSE	TRUE	FALSE	ebi-a-GCST90013410	19	45328379	0.011769	392871	0.9	Basal cell carcinoma || id:ebi-a-GCST90013410	Basal cell carcinoma	Basal cell carcinoma || ||	TRUE	igd	0.010865	45328379	2.94e-09	19	19268	met-c-867	Total cholesterol in IDL	TRUE	reported	igd	2	TRUE	0.641915	0.358085	0.00187955	36.2795	0.00187974	19268	3.73e-08	392871	TRUE	4.83e-09
510	510	2068	rs61770425	G	A	G	A	-0.086003	-0.00478081	0.221801	0.224026	FALSE	FALSE	FALSE	ebi-a-GCST90013410	1	55085125	0.0130477	392871	0.709999	Basal cell carcinoma || id:ebi-a-GCST90013410	Basal cell carcinoma	Basal cell carcinoma || ||	TRUE	igd	0.012508	55085125	1.25e-11	1	19267	met-c-867	Total cholesterol in IDL	TRUE	reported	igd	2	TRUE	0.778199	0.221801	0.00244778	47.2723	0.00244804	19267	3.42e-07	392871	TRUE	3.33e-11
511	511	2111	rs62117161	G	A	G	A	-0.195317	0.0226395	0.069347	0.087187	FALSE	FALSE	FALSE	ebi-a-GCST90013410	19	45233385	0.0190817	392871	0.24	Basal cell carcinoma || id:ebi-a-GCST90013410	Basal cell carcinoma	Basal cell carcinoma || ||	TRUE	igd	0.020503	45233385	6.22e-21	19	19270	met-c-867	Total cholesterol in IDL	TRUE	reported	igd	2	TRUE	0.930653	0.069347	0.0046873	90.7403	0.00468779	19270	3.58e-06	392871	TRUE	1.61e-19
512	512	2136	rs62523994	A	G	A	G	0.060131	0.00664891	0.390666	0.401927	FALSE	FALSE	FALSE	ebi-a-GCST90013410	8	145026582	0.0111525	392871	0.55	Basal cell carcinoma || id:ebi-a-GCST90013410	Basal cell carcinoma	Basal cell carcinoma || ||	TRUE	igd	0.010607	145026582	2.34e-08	8	19268	met-c-867	Total cholesterol in IDL	TRUE	reported	igd	2	TRUE	0.609334	0.390666	0.00166514	32.1341	0.00166531	19268	9.05e-07	392871	TRUE	6.51e-08
513	513	2156	rs629301	T	G	T	G	0.126845	0.00406507	0.783555	0.777814	FALSE	FALSE	FALSE	ebi-a-GCST90013410	1	109818306	0.0130432	392871	0.760001	Basal cell carcinoma || id:ebi-a-GCST90013410	Basal cell carcinoma	Basal cell carcinoma || ||	TRUE	igd	0.012412	109818306	7.51e-24	1	19273	met-c-867	Total cholesterol in IDL	TRUE	reported	igd	2	TRUE	0.216445	0.216445	0.00538973	104.428	0.00539028	19273	2.47e-07	392871	TRUE	4.12e-23
514	514	2175	rs635634	T	C	T	C	0.082768	-0.00744648	0.20054	0.184092	FALSE	FALSE	FALSE	ebi-a-GCST90013410	9	136155000	0.0140957	392871	0.6	Basal cell carcinoma || id:ebi-a-GCST90013410	Basal cell carcinoma	Basal cell carcinoma || ||	TRUE	igd	0.012828	136155000	2.06e-10	9	19270	met-c-867	Total cholesterol in IDL	TRUE	reported	igd	2	TRUE	0.79946	0.20054	0.0021557	41.6257	0.00215592	19270	7.1e-07	392871	TRUE	6.29e-10
515	515	2221	rs6511721	A	G	A	G	-0.086258	-0.0152151	0.48906	0.519308	FALSE	FALSE	FALSE	ebi-a-GCST90013410	19	11206575	0.0108591	392871	0.16	Basal cell carcinoma || id:ebi-a-GCST90013410	Basal cell carcinoma	Basal cell carcinoma || ||	TRUE	igd	0.011099	11206575	1.9e-14	19	19272	met-c-867	Total cholesterol in IDL	TRUE	reported	igd	2	TRUE	0.51094	0.48906	0.00312425	60.3929	0.00312457	19272	5e-06	392871	TRUE	3.32e-13
516	516	2305	rs6732011	T	G	T	G	-0.074152	0.00327055	0.384873	0.341218	FALSE	FALSE	FALSE	ebi-a-GCST90013410	2	21146521	0.0115112	392871	0.780001	Basal cell carcinoma || id:ebi-a-GCST90013410	Basal cell carcinoma	Basal cell carcinoma || ||	TRUE	igd	0.010511	21146521	3.64e-12	2	19269	met-c-867	Total cholesterol in IDL	TRUE	reported	igd	2	TRUE	0.615127	0.384873	0.00257619	49.7637	0.00257646	19269	2.05e-07	392871	TRUE	8.9e-12
517	517	2330	rs6756629	A	G	A	G	-0.128503	0.0451982	0.081568	0.062756	FALSE	FALSE	FALSE	ebi-a-GCST90013410	2	44065090	0.021956	392871	0.04	Basal cell carcinoma || id:ebi-a-GCST90013410	Basal cell carcinoma	Basal cell carcinoma || ||	TRUE	igd	0.018819	44065090	1.73e-11	2	19273	met-c-867	Total cholesterol in IDL	TRUE	reported	igd	2	TRUE	0.918432	0.081568	0.00241343	46.6217	0.00241368	19273	1.08e-05	392871	TRUE	5.01e-10
518	518	2355	rs6859	G	A	G	A	-0.071459	-0.00226105	0.535095	0.578038	FALSE	FALSE	FALSE	ebi-a-GCST90013410	19	45382034	0.0109736	392871	0.84	Basal cell carcinoma || id:ebi-a-GCST90013410	Basal cell carcinoma	Basal cell carcinoma || ||	TRUE	igd	0.010367	45382034	1.12e-11	19	19273	met-c-867	Total cholesterol in IDL	TRUE	reported	igd	2	TRUE	0.464905	0.464905	0.00245917	47.5075	0.00245943	19273	1.08e-07	392871	TRUE	2.35e-11
519	519	2453	rs72664202	G	A	G	A	-0.174137	0.0217904	0.049033	0.0386173	FALSE	FALSE	FALSE	ebi-a-GCST90013410	1	54724389	0.027982	392871	0.44	Basal cell carcinoma || id:ebi-a-GCST90013410	Basal cell carcinoma	Basal cell carcinoma || ||	TRUE	igd	0.024633	54724389	3.29e-12	1	19267	met-c-867	Total cholesterol in IDL	TRUE	reported	igd	2	TRUE	0.950967	0.049033	0.00258707	49.9692	0.00258734	19267	1.54e-06	392871	TRUE	1.69e-11
520	520	2462	rs72740818	C	G	C	G	0.058132	0.00243319	0.433355	0.389518	FALSE	TRUE	TRUE	ebi-a-GCST90013410	15	58654303	0.0112559	392871	0.83	Basal cell carcinoma || id:ebi-a-GCST90013410	Basal cell carcinoma	Basal cell carcinoma || ||	TRUE	igd	0.010463	58654303	4.4e-08	15	19269	met-c-867	Total cholesterol in IDL	TRUE	reported	igd	2	FALSE	0.566645	0.433355	0.00159942	30.8655	0.00159959	19269	1.19e-07	392871	TRUE	7.61e-08
521	521	2571	rs7412	T	C	T	C	-0.533115	-0.00186689	0.055504	0.0804743	FALSE	FALSE	FALSE	ebi-a-GCST90013410	19	45412079	0.019958	392871	0.93	Basal cell carcinoma || id:ebi-a-GCST90013410	Basal cell carcinoma	Basal cell carcinoma || ||	TRUE	igd	0.025827	45412079	5.08e-92	19	15981	met-c-867	Total cholesterol in IDL	TRUE	reported	igd	2	TRUE	0.944496	0.055504	0.0259694	426.029	0.0259726	15981	2.23e-08	392871	TRUE	4.33e-90
522	522	2649	rs7604788	T	C	T	C	-0.188995	-0.0276039	0.061743	0.0331436	FALSE	FALSE	FALSE	ebi-a-GCST90013410	2	21190024	0.0307233	392871	0.37	Basal cell carcinoma || id:ebi-a-GCST90013410	Basal cell carcinoma	Basal cell carcinoma || ||	TRUE	igd	0.02212	21190024	3.83e-17	2	19267	met-c-867	Total cholesterol in IDL	TRUE	reported	igd	2	TRUE	0.938257	0.061743	0.00377463	72.9937	0.00377502	19267	2.05e-06	392871	TRUE	3.88e-16
523	523	2680	rs76670936	A	G	A	G	-0.142406	0.0147314	0.088083	0.077598	FALSE	FALSE	FALSE	ebi-a-GCST90013410	19	45196581	0.0202144	392871	0.47	Basal cell carcinoma || id:ebi-a-GCST90013410	Basal cell carcinoma	Basal cell carcinoma || ||	TRUE	igd	0.019107	45196581	2.09e-13	19	19271	met-c-867	Total cholesterol in IDL	TRUE	reported	igd	2	TRUE	0.911917	0.088083	0.0028742	55.5426	0.0028745	19271	1.35e-06	392871	TRUE	1.11e-12
524	524	2734	rs7786322	T	A	T	A	0.069748	-0.00258247	0.24911	0.239567	FALSE	TRUE	FALSE	ebi-a-GCST90013410	7	21592766	0.0127921	392871	0.84	Basal cell carcinoma || id:ebi-a-GCST90013410	Basal cell carcinoma	Basal cell carcinoma || ||	TRUE	igd	0.011953	21592766	8.99e-09	7	19271	met-c-867	Total cholesterol in IDL	TRUE	reported	igd	2	TRUE	0.75089	0.24911	0.00176376	34.0459	0.00176394	19271	1.04e-07	392871	TRUE	1.59e-08
525	525	2755	rs79165405	G	T	G	T	-0.063569	-0.0159581	0.39609	0.394408	FALSE	FALSE	FALSE	ebi-a-GCST90013410	19	11147694	0.0111158	392871	0.15	Basal cell carcinoma || id:ebi-a-GCST90013410	Basal cell carcinoma	Basal cell carcinoma || ||	TRUE	igd	0.010611	11087446	3.58e-09	19	19269	met-c-867	Total cholesterol in IDL	TRUE	reported	igd	2	TRUE	0.60391	0.39609	0.00185913	35.8867	0.00185933	19269	5.25e-06	392871	TRUE	3.08e-08
526	526	2787	rs79225634	T	C	T	C	0.089963	0.0139394	0.353218	0.339733	FALSE	FALSE	FALSE	ebi-a-GCST90013410	5	74619639	0.0114306	392871	0.22	Basal cell carcinoma || id:ebi-a-GCST90013410	Basal cell carcinoma	Basal cell carcinoma || ||	TRUE	igd	0.010812	74619639	2.45e-16	5	19268	met-c-867	Total cholesterol in IDL	TRUE	reported	igd	2	TRUE	0.646782	0.353218	0.00358032	69.2262	0.00358069	19268	3.79e-06	392871	TRUE	3.99e-15
527	527	2812	rs79890446	T	A	T	A	-0.237806	0.015452	0.032014	0.0227317	FALSE	TRUE	FALSE	ebi-a-GCST90013410	19	45723446	0.0365858	392871	0.67	Basal cell carcinoma || id:ebi-a-GCST90013410	Basal cell carcinoma	Basal cell carcinoma || ||	TRUE	igd	0.033035	45723446	1.32e-12	19	19268	met-c-867	Total cholesterol in IDL	TRUE	reported	igd	2	TRUE	0.967986	0.032014	0.00268222	51.8146	0.0026825	19268	4.54e-07	392871	TRUE	4.1e-12
528	528	2868	rs8106814	C	T	C	T	-0.094687	-0.0102084	0.220661	0.501232	FALSE	FALSE	FALSE	ebi-a-GCST90013410	19	45447161	0.0110426	392871	0.36	Basal cell carcinoma || id:ebi-a-GCST90013410	Basal cell carcinoma	Basal cell carcinoma || ||	TRUE	igd	0.014404	45441608	9.38e-11	19	19267	met-c-867	Total cholesterol in IDL	TRUE	reported	igd	2	TRUE	0.779339	0.220661	0.00223783	43.2085	0.00223806	19267	2.18e-06	392871	TRUE	5.11e-10
529	529	2926	rs952275	G	T	G	T	0.108865	-0.00776618	0.426607	0.523271	FALSE	FALSE	FALSE	ebi-a-GCST90013410	2	21221399	0.0108873	392871	0.48	Basal cell carcinoma || id:ebi-a-GCST90013410	Basal cell carcinoma	Basal cell carcinoma || ||	TRUE	igd	0.010349	21221399	3.58e-25	2	19270	met-c-867	Total cholesterol in IDL	TRUE	reported	igd	2	TRUE	0.573393	0.426607	0.00570967	110.646	0.00571026	19270	1.3e-06	392871	TRUE	5.18e-24
530	530	9	rs10201379	A	C	A	C	-0.072804	0.00350202	0.385563	0.341064	FALSE	FALSE	FALSE	ebi-a-GCST90013410	2	21143677	0.0115135	392871	0.760001	Basal cell carcinoma || id:ebi-a-GCST90013410	Basal cell carcinoma	Basal cell carcinoma || ||	TRUE	igd	0.01002	21143677	7.45e-13	2	21556	met-c-868	Free cholesterol in IDL	TRUE	reported	igd	2	TRUE	0.614437	0.385563	0.00244312	52.7879	0.00244334	21556	2.35e-07	392871	TRUE	2.52e-12
531	531	40	rs10424477	T	C	T	C	-0.085053	0.0130972	0.314896	0.349004	FALSE	FALSE	FALSE	ebi-a-GCST90013410	19	10636323	0.0114924	392871	0.25	Basal cell carcinoma || id:ebi-a-GCST90013410	Basal cell carcinoma	Basal cell carcinoma || ||	TRUE	igd	0.011503	10636051	2.94e-13	19	21554	met-c-868	Free cholesterol in IDL	TRUE	reported	igd	2	TRUE	0.685104	0.314896	0.00253005	54.6659	0.00253028	21554	3.31e-06	392871	TRUE	4.03e-12
532	532	66	rs10449300	G	A	G	A	-0.063079	-0.0125412	0.321478	0.299314	FALSE	FALSE	FALSE	ebi-a-GCST90013410	1	109381904	0.0120062	392871	0.3	Basal cell carcinoma || id:ebi-a-GCST90013410	Basal cell carcinoma	Basal cell carcinoma || ||	TRUE	igd	0.010816	109381904	8.61e-09	1	21556	met-c-868	Free cholesterol in IDL	TRUE	reported	igd	2	TRUE	0.678522	0.321478	0.00157537	34.0092	0.00157552	21556	2.78e-06	392871	TRUE	5.37e-08
533	533	111	rs10888908	C	T	C	T	0.14793	3.79e-05	0.895766	0.921759	FALSE	FALSE	FALSE	ebi-a-GCST90013410	1	55726519	0.020158	392871	1	Basal cell carcinoma || id:ebi-a-GCST90013410	Basal cell carcinoma	Basal cell carcinoma || ||	TRUE	igd	0.016287	55726519	3.12e-19	1	21555	met-c-868	Free cholesterol in IDL	TRUE	reported	igd	2	TRUE	0.104234	0.104234	0.00381262	82.4879	0.00381297	21555	9e-12	392871	TRUE	9.82e-19
534	534	128	rs111304886	A	G	A	G	-0.157363	0.0010401	0.059621	0.0120225	FALSE	FALSE	FALSE	ebi-a-GCST90013410	1	56034852	0.0497981	392871	0.98	Basal cell carcinoma || id:ebi-a-GCST90013410	Basal cell carcinoma	Basal cell carcinoma || ||	TRUE	igd	0.021149	56034852	2.08e-13	1	21556	met-c-868	Free cholesterol in IDL	TRUE	reported	igd	2	TRUE	0.940379	0.059621	0.00256179	55.3586	0.00256203	21556	1.11e-09	392871	TRUE	4.6e-13
535	535	266	rs114739858	A	G	A	G	-0.150589	-0.0275998	0.060216	0.0272252	FALSE	FALSE	FALSE	ebi-a-GCST90013410	1	55378724	0.0337532	392871	0.41	Basal cell carcinoma || id:ebi-a-GCST90013410	Basal cell carcinoma	Basal cell carcinoma || ||	TRUE	igd	0.023799	55378724	4.24e-10	1	19268	met-c-868	Free cholesterol in IDL	TRUE	reported	igd	2	TRUE	0.939784	0.060216	0.00207363	40.0335	0.00207384	19268	1.7e-06	392871	TRUE	1.99e-09
536	536	338	rs11591147	T	G	T	G	-0.505043	0.0277839	0.030715	0.017591	FALSE	FALSE	FALSE	ebi-a-GCST90013410	1	55505647	0.0407161	392871	0.49	Basal cell carcinoma || id:ebi-a-GCST90013410	Basal cell carcinoma	Basal cell carcinoma || ||	TRUE	igd	0.034776	55505647	1.28e-46	1	15985	met-c-868	Free cholesterol in IDL	TRUE	reported	igd	2	TRUE	0.969285	0.030715	0.0130224	210.884	0.013024	15985	1.19e-06	392871	TRUE	5.84e-45
537	537	363	rs116264584	C	G	C	G	-0.125321	-0.00412711	0.105271	0.0319704	FALSE	TRUE	FALSE	ebi-a-GCST90013410	1	55725045	0.0309692	392871	0.89	Basal cell carcinoma || id:ebi-a-GCST90013410	Basal cell carcinoma	Basal cell carcinoma || ||	TRUE	igd	0.016645	55725045	1.08e-13	1	21556	met-c-868	Free cholesterol in IDL	TRUE	reported	igd	2	TRUE	0.894729	0.105271	0.00262284	56.6813	0.00262308	21556	4.52e-08	392871	TRUE	2.95e-13
538	538	472	rs117261169	T	C	T	C	-0.381655	-0.0757224	0.009758	0.0152621	FALSE	FALSE	FALSE	ebi-a-GCST90013410	19	45491032	0.0459337	392871	0.0990011	Basal cell carcinoma || id:ebi-a-GCST90013410	Basal cell carcinoma	Basal cell carcinoma || ||	TRUE	igd	0.055425	45491032	1.08e-11	19	19267	met-c-868	Free cholesterol in IDL	TRUE	reported	igd	2	TRUE	0.990242	0.009758	0.00245498	47.4117	0.00245524	19267	6.92e-06	392871	TRUE	1.97e-10
539	539	500	rs118170342	C	T	C	T	0.21575	0.0271296	0.024932	0.0387783	FALSE	FALSE	FALSE	ebi-a-GCST90013410	19	45401868	0.0278689	392871	0.33	Basal cell carcinoma || id:ebi-a-GCST90013410	Basal cell carcinoma	Basal cell carcinoma || ||	TRUE	igd	0.038842	45401868	4.2e-08	19	19269	met-c-868	Free cholesterol in IDL	TRUE	reported	igd	2	TRUE	0.975068	0.024932	0.00159862	30.8499	0.00159878	19269	2.41e-06	392871	TRUE	1.88e-07
540	540	520	rs12043403	C	T	C	T	-0.132515	-0.0211585	0.112186	0.0867577	FALSE	FALSE	FALSE	ebi-a-GCST90013410	1	55431933	0.0198718	392871	0.29	Basal cell carcinoma || id:ebi-a-GCST90013410	Basal cell carcinoma	Basal cell carcinoma || ||	TRUE	igd	0.017971	55431933	3.4e-13	1	19270	met-c-868	Free cholesterol in IDL	TRUE	reported	igd	2	TRUE	0.887814	0.112186	0.00281372	54.3676	0.00281401	19270	2.89e-06	392871	TRUE	3.27e-12
541	541	656	rs12691088	A	G	A	G	0.167626	0.0503446	0.043504	0.0148492	FALSE	FALSE	FALSE	ebi-a-GCST90013410	19	45418486	0.0443543	392871	0.26	Basal cell carcinoma || id:ebi-a-GCST90013410	Basal cell carcinoma	Basal cell carcinoma || ||	TRUE	igd	0.027278	45418486	1.32e-09	19	21553	met-c-868	Free cholesterol in IDL	TRUE	reported	igd	2	TRUE	0.956496	0.043504	0.001749	37.7587	0.00174916	21553	3.28e-06	392871	TRUE	1.05e-08
542	542	660	rs12721051	G	C	G	C	0.159337	-0.0058513	0.24189	0.188593	FALSE	TRUE	FALSE	ebi-a-GCST90013410	19	45422160	0.0139036	392871	0.67	Basal cell carcinoma || id:ebi-a-GCST90013410	Basal cell carcinoma	Basal cell carcinoma || ||	TRUE	igd	0.012133	45422160	1.95e-38	19	21553	met-c-868	Free cholesterol in IDL	TRUE	reported	igd	2	TRUE	0.75811	0.24189	0.00793831	172.447	0.00793904	21553	4.51e-07	392871	TRUE	8.32e-37
543	543	734	rs137992968	T	C	T	C	-0.211288	-0.000661561	0.022361	0.0273682	FALSE	FALSE	FALSE	ebi-a-GCST90013410	19	11248104	0.0332868	392871	0.98	Basal cell carcinoma || id:ebi-a-GCST90013410	Basal cell carcinoma	Basal cell carcinoma || ||	TRUE	igd	0.033906	11239696	7.74e-10	19	21556	met-c-868	Free cholesterol in IDL	TRUE	reported	igd	2	TRUE	0.977639	0.022361	0.00179824	38.829	0.0017984	21556	1.01e-09	392871	TRUE	1.35e-09
[truncated: 2,449 more rows]

[truncated: 8 more sheets: Additional file 5, Additional file 6, Additional file 7, Additional file 8, Additional file 9, Additional file 10, Additional file 11, Additional file 12]
